# Supplementary material for: Miso without kōji: nesashi miso ecology driven by spontaneous fermentation with Mucor plumbeus
Source: Front Microbiol. 2026 Jan 30;17:1759987. doi: 10.3389/fmicb.2026.1759987 (PMC12901402; doi:10.3389/fmicb.2026.1759987)
Supplement: Supplementary file 2 [file Table_1.xlsx]

## Sheet: metadata
Samples	Source	pH (average)	pH SD
Nesashi	Miura	5.2825	0.0556028
Rice	Miura	4.7875	0.0170783
Black	Miura	4.71	0.0182574
Hatcho	Maruya organic Hatcho miso	4.595	0.0264575

## Sheet: kaiju
Reads	Nesashi	Hatcho	Black	Rice		%	Nesashi	Hatcho	Black	Rice				Nesashi	Hatcho	Black	Rice
Aspergillus	0	144992	291816	225532		Aspergillus	0	75.3742	45.602	35.293		Filamentous fungi	Aspergillus	0	75.3742	45.602	35.293
Candida	0	0	0	4591		Candida	0	0	0	0.718436			Mucor	6.79122	0	2.50375	0
Clavispora	0	0	0	4106		Clavispora	0	0	0	0.642539			Penicillium	1.07582	0	0	0
Cryptococcus	0	0	3741	0		Cryptococcus	0	0	0.584605	0		Yeast	Candida	0	0	0	0.718436
Debaryomyces	0	0	0	7618		Debaryomyces	0	0	0	1.19212			Clavispora	0	0	0	0.642539
Enterococcus	9469	3882	18365	0		Enterococcus	1.83417	2.01806	2.86989	0			Cryptococcus	0	0	0.584605	0
Fictibacillus	0	10185	4868	0		Fictibacillus	0	5.29468	0.760721	0			Debaryomyces	0	0	0	1.19212
Lactococcus	0	1608	0	0		Lactococcus	0	0.83592	0	0			Starmerella	1.55059	0	0	0
Leuconostoc	0	0	176252	0		Leuconostoc	0	0	27.5429	0			Wickerhamiella	2.26865	0	0	0
Mucor	35060	0	16022	0		Mucor	6.79122	0	2.50375	0			Yamadazyma	0	0	0	1.71339
Pediococcus	0	29550	0	0		Pediococcus	0	15.3616	0	0			Zygosaccharomyces	56.9548	0	15.9878	40.1694
Penicillium	5554	0	0	0		Penicillium	1.07582	0	0	0		Bacteria	Enterococcus	1.83417	2.01806	2.86989	0
Staphylococcus	0	2146	0	5047		Staphylococcus	0	1.1156	0	0.789794			Fictibacillus	0	5.29468	0.760721	0
Starmerella	8005	0	0	0		Starmerella	1.55059	0	0	0			Lactococcus	0	0.83592	0	0
Tetragenococcus	152423	0	26546	124491		Tetragenococcus	29.5248	0	4.14834	19.4813			Leuconostoc	0	0	27.5429	0
Wickerhamiella	11712	0	0	0		Wickerhamiella	2.26865	0	0	0			Pediococcus	0	15.3616	0	0
Yamadazyma	0	0	0	10949		Yamadazyma	0	0	0	1.71339			Staphylococcus	0	1.1156	0	0.789794
Zygosaccharomyces	294032	0	102309	256693		Zygosaccharomyces	56.9548	0	15.9878	40.1694			Tetragenococcus	29.5248	0	4.14834	19.4813
total	516255	192363	639919	639027			100	100	100	100
unclassified	575542	1716191	481498	479300
with unclassified	1091797	1908554	1121417	1118327		Color scale: red = absent (0%), yellow = low/moderate (<10%), green = dominant (>10%)
	52.7151	89.921	42.9366	42.8587
