# Supplementary material for: Miso without kōji: nesashi miso ecology driven by spontaneous fermentation with Mucor plumbeus
Source: Front Microbiol. 2026 Jan 30;17:1759987. doi: 10.3389/fmicb.2026.1759987 (PMC12901402; doi:10.3389/fmicb.2026.1759987)
Supplement: Supplementary file 3 [file Table_2.xlsx]

## Sheet: PCA samples
Samples	Source
Nesashi	Miura
Rice	Miura
Black	Miura
Hatcho	Maruya organic Hatcho miso
ISS-T	Coblentz et al., 2025
ISS-M	Coblentz et al., 2025
ISS-B	Coblentz et al., 2025
KBH-T	Coblentz et al., 2025
KBH-M	Coblentz et al., 2025
KBH-B	Coblentz et al., 2025
CAM-T	Coblentz et al., 2025
CAM-M	Coblentz et al., 2025
CAM-B	Coblentz et al., 2025
Peaso	Kothe et al., 2024
Nixt	Kothe et al., 2024
Lupin	Kothe et al., 2024
Vreta	Kothe et al., 2024
Grey	Kothe et al., 2024
Lentil	Kothe et al., 2024
F.1	Kothe et al., 2024
NF.1	Kothe et al., 2024
L.1	Kothe et al., 2024
NL.1	Kothe et al., 2024
P.1	Kothe et al., 2024
NP.1	Kothe et al., 2024
R.1	Kothe et al., 2024
S.1	Kothe et al., 2024
F1.2	Kothe et al., 2024
F2.2	Kothe et al., 2024
F3.2	Kothe et al., 2024
NF1.2	Kothe et al., 2024
NF2.2	Kothe et al., 2024
NF3.2	Kothe et al., 2024
L1.2	Kothe et al., 2024
L2.2	Kothe et al., 2024
L3.2	Kothe et al., 2024
NL1.2	Kothe et al., 2024
NL2.2	Kothe et al., 2024
NL3.2	Kothe et al., 2024
P1.2	Kothe et al., 2024
P2.2	Kothe et al., 2024
P3.2	Kothe et al., 2024
NP1.2	Kothe et al., 2024
NP2.2	Kothe et al., 2024
NP3.2	Kothe et al., 2024
R1.2	Kothe et al., 2024
R2.2	Kothe et al., 2024
R3.2	Kothe et al., 2024
S1.2	Kothe et al., 2024
S2.2	Kothe et al., 2024
S3.2	Kothe et al., 2024
HB	Kothe et al., 2024
MS	Kothe et al., 2024
PB	Kothe et al., 2024
PR	Kothe et al., 2024
SY	Kothe et al., 2024
TS	Kothe et al., 2024
M0	Yang et al., 2021
M2	Yang et al., 2021
M4	Yang et al., 2021
M6	Yang et al., 2021
M8	Yang et al., 2021
M10	Yang et al., 2021
M20	Yang et al., 2021
M30	Yang et al., 2021
