# Supplementary material for: Miso without kōji: nesashi miso ecology driven by spontaneous fermentation with Mucor plumbeus
Source: Front Microbiol. 2026 Jan 30;17:1759987. doi: 10.3389/fmicb.2026.1759987 (PMC12901402; doi:10.3389/fmicb.2026.1759987)
Supplement: Supplementary file 4 [file Table_3.xlsx]

## Sheet: metrics
File	Length	Contigs	GC	N50		Source	Country
Mucor_ambiguus_NBRC_6742_GCA_000950595.1.fna	40737472	1283	0.41	114399		Unknown	Unknown
Mucor_circinelloides_1006PhL_GCA_000401635.1.fna	36348485	470	0.39	140649		Human skin	USA
Mucor_circinelloides_B8987_GCA_000696935.1.fna	36700617	2210	0.39	58460		Human	USA
Mucor_circinelloides_F1241_GCA_025504485.1.fna	34078298	2123	0.39	51823		Human feces	China
Mucor_circinelloides_JCM_22480_GCA_001599575.1.fna	36616466	401	0.39	197059		Unknown	Unknown
Mucor_circinelloides_P1003_GCA_025504515.1.fna	33811679	1904	0.39	54016		Human feces	China
Mucor_circinelloides_P1204_GCA_023629815.1.fna	34006406	2157	0.39	51425		Human feces	China
Mucor_circinelloides_PB2204_2_GCA_023630475.1.fna	30700534	3650	0.39	20553		Human feces	China
Mucor_circinelloides_PB2204_GCA_023629875.1.fna	29721499	2071	0.4	30498		Human feces	China
Mucor_circinelloides_PF3102_GCA_023629755.1.fna	33436478	1948	0.4	49092		Human feces	China
Mucor_circinelloides_PL2203S_2_GCA_023630465.1.fna	32140319	4026	0.39	18850		Human feces	China
Mucor_circinelloides_PL2203S_GCA_023629775.1.fna	30493663	2261	0.4	28467		Human feces	China
Mucor_circinelloides_PT2201_2_GCA_023630435.1.fna	30129278	3823	0.39	20939		Human feces	China
Mucor_circinelloides_PT2201_GCA_023629855.1.fna	31002264	2024	0.4	34366		Human feces	China
Mucor_circinelloides_PX3102_GCA_023630555.1.fna	33445928	1681	0.4	52296		Human feces	China
Mucor_circinelloides_S1115_GCA_023629835.1.fna	32907721	1934	0.4	45169		Human feces	China
Mucor_circinelloides_WJ11_GCA_001276145.1.fna	35338886	821	0.4	115673		Soil	China
Mucor_circinelloides_FMV-FR1_GCA_037974945.1.fna	40883749	32	0.39	2138182		Gallus gallus	Portugal
Mucor_circinelloides_F3_GCA_048772875.1.fna	32960975	2359	0.4	38951		Soil	China
Mucor_flavus_KT1a_GCA_040367835.1.fna	33728218	69	0.35	857634		Dry-aged beef	Japan
Mucor_indicus_B7402_GCA_000697295.1.fna	39797221	3117	0.36	57154		Human	USA
Mucor_irregularis_B50_GCA_000587855.1.fna	33966588	882	0.38	305730		Human skin	China
Mucor_irregularis_B7584_GCA_000697435.1.fna	33037545	967	0.38	172980		Human hand	China
Mucor_lusitanicus_CBS_277.49_GCA_040256725.1.fna	36611222	12	0.42	4607068		Unknown	Unknown
Mucor_lusitanicus_MU402_GCA_010203745.1.fna	36817399	24	0.42	4574267		Unknown	Unknown
Mucor_mucedo_NRRL_3635_GCA_025094135.1.fna	46086937	455	0.37	202377		Unknown	Unknown
Mucor_piriformisna_GCA_943193625.1.fna	34942049	8	0.37	18443047		Unknown	England
Mucor_plumbeus_CBS_226.32_GCA_016758945.1.fna	48371435	5701	0.31	48148		Soil	Canada
Mucor_plumbeus_nesashi.fna	51091505	630	0.31	137514		Nesashi-1	Japan	This study
Mucor_racemosus_B9645_GCA_000697255.1.fna	65533039	6360	0.32	27467		Clean room floor	USA
Mucor_racemosus_C_GCA_027405735.1.fna	53248052	55	0.32	2431780		Yongchuan douchi	China
Mucor_saturninus_WA0000017839_GCA_016758985.1.fna	39171786	5146	0.37	151156		Cheese	Poland
Mucor_sp._M7501_GCA_037040325.1.fna	33991929	4699	0.42	15217		Human feces	China
Mucor_sp._PG5414_GCA_040807105.1.fna	28498736	12557	0.42	3076		Human feces	China
Mucor_velutinosus_B5328_GCA_000696895.1.fna	35852029	2411	0.41	45469		Human nasal	USA
Mucor_velutinosus_NIH1002_GCA_035048745.1.fna	40235064	43	0.41	2652932		Human associated	USA
Outgroup
Rhizopus_arrhizus_Z10C7						LT-Daqu	China

## Sheet: fastANI
	M. racemosus C	M. plumbeus Nesashi-1	M. racemosus B9645	M. plumbeus CBS 226.32
M. racemosus C	-	87.9773	88.0973	88.1584
M. plumbeus Nesashi-1	88.0319	-	99.7679	99.8238
M. racemosus B9645	87.8831	99.6856	-	99.7251
M. plumbeus CBS 226.32	88.0445	99.9004	99.8241	-
Color scale: red = ANI <90%, green = ANI >99%.
