# Supplementary material for: Miso without kōji: nesashi miso ecology driven by spontaneous fermentation with Mucor plumbeus
Source: Front Microbiol. 2026 Jan 30;17:1759987. doi: 10.3389/fmicb.2026.1759987 (PMC12901402; doi:10.3389/fmicb.2026.1759987)
Supplement: Supplementary file 5 [file Table_4.xlsx]

## Sheet: unique food
677 entries, but only 165 (24.4%) annotated
unique/198/2/Org2_Gene164
unique/298/2/Org2_Gene7968
unique/445/2/Org2_Gene367
unique/448/2/Org2_Gene8095
unique/484/2/Org2_Gene396
unique/510/2/Org2_Gene413
unique/515/2/Org2_Gene8146
unique/520/2/Org2_Gene422
unique/559/2/Org2_Gene454
Considering strains M. racemosus C (douchi) & M. plumbeus Nesashi-1
			Pathway	Category
unique/4607/2/Org2_Gene4365	K00815	TAT; tyrosine aminotransferase [EC:2.6.1.5]	Cysteine and methionine metabolism	Amino acid metabolism
unique/690/2/Org2_Gene8311
unique/4686/2/Org2_Gene4442	K00457	HPD, hppD; 4-hydroxyphenylpyruvate dioxygenase [EC:1.13.11.27]	Tyrosine metabolism	Amino acid metabolism
unique/4912/2/Org2_Gene4689	K19787	CARNMT1; carnosine N-methyltransferase [EC:2.1.1.22]	Histidine metabolism	Amino acid metabolism
unique/879/2/Org2_Gene8477
unique/937/2/Org2_Gene8524
unique/3116/2/Org2_Gene10602	K01810	GPI, pgi; glucose-6-phosphate isomerase [EC:5.3.1.9]	Glycolysis / Gluconeogenesis	Carbohydrate metabolism
unique/3567/2/Org2_Gene11053	K01210	E3.2.1.58; glucan 1,3-beta-glucosidase [EC:3.2.1.58]	Starch and sucrose metabolism	Carbohydrate metabolism
unique/5780/2/Org2_Gene5585	K00846	KHK; ketohexokinase [EC:2.7.1.3]	Fructose and mannose metabolism	Carbohydrate metabolism
unique/6949/2/Org2_Gene6726	K01210	E3.2.1.58; glucan 1,3-beta-glucosidase [EC:3.2.1.58]	Starch and sucrose metabolism	Carbohydrate metabolism
unique/1188/2/Org2_Gene1023
unique/1212/2/Org2_Gene1043
unique/1232/2/Org2_Gene8794
unique/1287/2/Org2_Gene1111
unique/1344/2/Org2_Gene8896
unique/1420/2/Org2_Gene8963
unique/1450/2/Org2_Gene1272
unique/1451/2/Org2_Gene9000
unique/1454/2/Org2_Gene1274
unique/1462/2/Org2_Gene1284
unique/582/2/Org2_Gene8201	K06671	STAG1_2, SCC3, IRR1; cohesin complex subunit SA-1/2	Cell cycle	Cellular Processes
unique/1495/2/Org2_Gene9039
unique/1521/2/Org2_Gene1337
unique/1550/2/Org2_Gene1366
unique/4192/2/Org2_Gene3961	K20195	MON1; vacuolar fusion protein MON1	Transport and catabolism	Cellular Processes
unique/1720/2/Org2_Gene1524
unique/1738/2/Org2_Gene9267
unique/1803/2/Org2_Gene1606
unique/4201/2/Org2_Gene11698	K11968	ARIH1; ariadne-1 [EC:2.3.2.31]	Transport and catabolism	Cellular Processes
unique/5317/2/Org2_Gene5098	K02179	BUB2; cell cycle arrest protein BUB2	Cell growth and death	Cellular Processes
unique/1983/2/Org2_Gene1769
unique/2007/2/Org2_Gene1791
unique/2023/2/Org2_Gene1803
unique/2057/2/Org2_Gene1835
unique/2217/2/Org2_Gene1992
unique/2236/2/Org2_Gene2016
unique/2319/2/Org2_Gene9816
unique/2367/2/Org2_Gene9869
unique/2388/2/Org2_Gene9882
unique/2415/2/Org2_Gene2183
unique/2461/2/Org2_Gene2230
unique/2470/2/Org2_Gene2238
unique/5856/2/Org2_Gene13376	K02087	CDK1, CDC2; cyclin-dependent kinase 1 [EC:2.7.11.22 2.7.11.23]	Cell growth and death	Cellular Processes
unique/7293/2/Org2_Gene14779	K12399	AP3S; AP-3 complex subunit sigma	Transport and catabolism	Cellular Processes
unique/2536/2/Org2_Gene10040
unique/2541/2/Org2_Gene10043
unique/2586/2/Org2_Gene2354
unique/2588/2/Org2_Gene2356
unique/2591/2/Org2_Gene2362
unique/2610/2/Org2_Gene10110
unique/2673/2/Org2_Gene2446
unique/2690/2/Org2_Gene10185
unique/2723/2/Org2_Gene10217
unique/2733/2/Org2_Gene2502
unique/7388/2/Org2_Gene7132	K17945	TPM1_2; tropomyosin, fungi type	Cell motility	Cellular Processes
unique/7439/2/Org2_Gene14915	K06682	TEM1; Gtp-binding protein of the ras superfamily involved in termination of M-phase	Cell growth and death	Cellular Processes
unique/2773/2/Org2_Gene2538
unique/2785/2/Org2_Gene2552
unique/2786/2/Org2_Gene2550
unique/2795/2/Org2_Gene10286
unique/2842/2/Org2_Gene10320
unique/2857/2/Org2_Gene2617
unique/7669/2/Org2_Gene15125	K17945	TPM1_2; tropomyosin, fungi type	Cell motility	Cellular Processes
unique/7859/2/Org2_Gene7568	K10419	DYNLRB, DNCL2; dynein light chain roadblock-type	Cell motility	Cellular Processes
unique/2911/2/Org2_Gene2660
unique/2912/2/Org2_Gene2670
unique/2957/2/Org2_Gene10438
unique/2960/2/Org2_Gene2718
unique/2993/2/Org2_Gene2750
unique/3043/2/Org2_Gene10531
unique/3077/2/Org2_Gene10563
unique/4066/2/Org2_Gene11548	K02256	COX1; cytochrome c oxidase subunit 1 [EC:7.1.1.9]	Oxidative phosphorylation	Energy metabolism
unique/4481/2/Org2_Gene4233	K02126	ATPeF0A, MTATP6, ATP6; F-type H+-transporting ATPase subunit a	Oxidative phosphorylation	Energy metabolism
unique/3154/2/Org2_Gene10646
unique/4567/2/Org2_Gene4327	K03883	ND5; NADH-ubiquinone oxidoreductase chain 5 [EC:7.1.1.2]	Oxidative phosphorylation	Energy metabolism
unique/3181/2/Org2_Gene10669
unique/3188/2/Org2_Gene2944
unique/4778/2/Org2_Gene12272	K00831	serC, PSAT1; phosphoserine aminotransferase [EC:2.6.1.52]	Methane metabolism	Energy metabolism
unique/3201/2/Org2_Gene2966
unique/3205/2/Org2_Gene10692
unique/3211/2/Org2_Gene2970
unique/3246/2/Org2_Gene10744
unique/3252/2/Org2_Gene10742
unique/4790/2/Org2_Gene4568	K00412	CYTB, petB; ubiquinol-cytochrome c reductase cytochrome b subunit	Oxidative phosphorylation	Energy metabolism
unique/3271/2/Org2_Gene10767
unique/3287/2/Org2_Gene3052
unique/6500/2/Org2_Gene6286	K01673	cynT, can; carbonic anhydrase [EC:4.2.1.1]	Nitrogen metabolism	Energy metabolism
unique/8014/2/Org2_Gene15428	K03963	NDUFB7; NADH dehydrogenase (ubiquinone) 1 beta subcomplex subunit 7	Oxidative phosphorylation	Energy metabolism
unique/3380/2/Org2_Gene3141
unique/3419/2/Org2_Gene10899
unique/3422/2/Org2_Gene3178
unique/8020/2/Org2_Gene15432	K02153	ATPeV0E, ATP6H; V-type H+-transporting ATPase subunit e	Oxidative phosphorylation	Energy metabolism
unique/3463/2/Org2_Gene10959
unique/3479/2/Org2_Gene3239
unique/3490/2/Org2_Gene3258
unique/3541/2/Org2_Gene3300
unique/815/2/Org2_Gene8352	K17686	copA, ctpA, ATP7; P-type Cu+ transporter [EC:7.2.2.8]	Signal transduction	Environmental Information Processing
unique/3660/2/Org2_Gene11152
unique/3664/2/Org2_Gene3415
unique/3665/2/Org2_Gene11144
unique/3704/2/Org2_Gene3448
unique/3725/2/Org2_Gene3478
unique/3747/2/Org2_Gene3502
unique/3754/2/Org2_Gene3511
unique/3780/2/Org2_Gene3535
unique/1924/2/Org2_Gene9450	K19806	PTP2_3; tyrosine-protein phosphatase 2/3 [EC:3.1.3.48]	Signal transduction	Environmental Information Processing
unique/3807/2/Org2_Gene3559
unique/3818/2/Org2_Gene3583
unique/2760/2/Org2_Gene2524	K04409	PAK1; p21-activated kinase 1 [EC:2.7.11.1]	Signal transduction	Environmental Information Processing
unique/3827/2/Org2_Gene3576
unique/3847/2/Org2_Gene3602
unique/3858/2/Org2_Gene3617
unique/3865/2/Org2_Gene3627
unique/3168/2/Org2_Gene2933	K15015	SLC32A, VGAT; solute carrier family 32 (vesicular inhibitory amino acid transporter)	Signaling molecules and interaction	Environmental Information Processing
unique/3905/2/Org2_Gene3665
unique/3908/2/Org2_Gene3669
unique/3922/2/Org2_Gene11404
unique/3937/2/Org2_Gene11418
unique/3942/2/Org2_Gene3696
unique/3943/2/Org2_Gene3700
unique/4044/2/Org2_Gene3805
unique/4859/2/Org2_Gene12363	K08266	MLST8, GBL; target of rapamycin complex subunit LST8	Signal transduction	Environmental Information Processing
unique/4971/2/Org2_Gene12474	K03259	EIF4E; translation initiation factor 4E	Signal transduction	Environmental Information Processing
unique/4092/2/Org2_Gene3851
unique/5562/2/Org2_Gene5359	K03083	GSK3B; glycogen synthase kinase 3 beta [EC:2.7.11.26]	Signal transduction	Environmental Information Processing
unique/4163/2/Org2_Gene11652
unique/4173/2/Org2_Gene3937
unique/4189/2/Org2_Gene11681
unique/7027/2/Org2_Gene6798	K04513	RHOA; Ras homolog gene family, member A	Signal transduction	Environmental Information Processing
unique/7756/2/Org2_Gene7483	K08341	GABARAP, ATG8, LC3; GABA(A) receptor-associated protein	Signal transduction	Environmental Information Processing
unique/4203/2/Org2_Gene3964
unique/860/2/Org2_Gene733	K18681	DIS3L; DIS3-like exonuclease 1 [EC:3.1.13.-]	Folding, sorting and degradation	Genetic Information Processing
unique/989/2/Org2_Gene843	K03178	UBE1, UBA1; ubiquitin-activating enzyme E1 [EC:6.2.1.45]	Folding, sorting and degradation	Genetic Information Processing
unique/4249/2/Org2_Gene11733
unique/4252/2/Org2_Gene4009
unique/1001/2/Org2_Gene8574	K14007	SEC24; protein transport protein SEC24	Folding, sorting and degradation	Genetic Information Processing
unique/1029/2/Org2_Gene8612	K01873	VARS, valS; valyl-tRNA synthetase [EC:6.1.1.9]	Translation	Genetic Information Processing
unique/4275/2/Org2_Gene11773
unique/4314/2/Org2_Gene4088
unique/4328/2/Org2_Gene11818
unique/4331/2/Org2_Gene4096
unique/4335/2/Org2_Gene4105
unique/4344/2/Org2_Gene11843
unique/4349/2/Org2_Gene11840
unique/4353/2/Org2_Gene4121
unique/4373/2/Org2_Gene4135
unique/4402/2/Org2_Gene4163
unique/2501/2/Org2_Gene2279	K11584	PPP2R5; serine/threonine-protein phosphatase 2A regulatory subunit B'	Translation	Genetic Information Processing
unique/3326/2/Org2_Gene10820	K02434	gatB, PET112; aspartyl-tRNA(Asn)/glutamyl-tRNA(Gln) amidotransferase subunit B [EC:6.3.5.6 6.3.5.7]	Translation	Genetic Information Processing
unique/4822/2/Org2_Gene12321	K08073	PNKP; bifunctional polynucleotide phosphatase/kinase [EC:3.1.3.32 2.7.1.78]	Replication and repair	Genetic Information Processing
unique/4442/2/Org2_Gene11916
unique/5386/2/Org2_Gene12683	K04482	RAD51; DNA repair protein RAD51	Replication and repair	Genetic Information Processing
unique/4485/2/Org2_Gene11973
unique/4493/2/Org2_Gene4243
unique/4494/2/Org2_Gene4238
unique/5680/2/Org2_Gene13206	K10773	NTHL1, nth; endonuclease III [EC:3.2.2.- 4.2.99.18]	Replication and repair	Genetic Information Processing
unique/4514/2/Org2_Gene11987
unique/4524/2/Org2_Gene11994
unique/4529/2/Org2_Gene12013
unique/4544/2/Org2_Gene4294
unique/4552/2/Org2_Gene12028
unique/6685/2/Org2_Gene14196	K08493	VTI1; vesicle transport through interaction with t-SNAREs 1	Folding, sorting and degradation	Genetic Information Processing
unique/6760/2/Org2_Gene14266	K10583	UBE2S, E2EPF; ubiquitin-conjugating enzyme E2 S [EC:2.3.2.23]	Folding, sorting and degradation	Genetic Information Processing
unique/6827/2/Org2_Gene6615	K03143	TFIIH3, GTF2H3, TFB4; transcription initiation factor TFIIH subunit 3	Transcription	Genetic Information Processing
unique/4609/2/Org2_Gene12098
unique/6989/2/Org2_Gene14488	K10739	RFA2, RPA2; replication factor A2	Replication and repair	Genetic Information Processing
unique/4629/2/Org2_Gene4388
unique/7074/2/Org2_Gene14563	K09555	BAG1; BCL2-associated athanogene 1	Folding, sorting and degradation	Genetic Information Processing
unique/4655/2/Org2_Gene4411
unique/4684/2/Org2_Gene4445
unique/7112/2/Org2_Gene6883	K12947	SPCS2, SPC2; signal peptidase complex subunit 2 [EC:3.4.-.-]	Folding, sorting and degradation	Genetic Information Processing
unique/4722/2/Org2_Gene4485
unique/4732/2/Org2_Gene12229
unique/4758/2/Org2_Gene4515
unique/7191/2/Org2_Gene6946	K02950	RP-S12, MRPS12, rpsL; small subunit ribosomal protein S12	Translation	Genetic Information Processing
unique/4780/2/Org2_Gene4546
unique/7203/2/Org2_Gene6967	K13288	orn, REX2, REXO2; oligoribonuclease [EC:3.1.-.-]	Translation	Genetic Information Processing
unique/7262/2/Org2_Gene14742	K27164	SND2, TMEM208; SRP-independent targeting protein 2	Folding, sorting and degradation	Genetic Information Processing
unique/4795/2/Org2_Gene4567
unique/7421/2/Org2_Gene14891	K02976	RP-S26e, RPS26; small subunit ribosomal protein S26e	Translation	Genetic Information Processing
unique/4833/2/Org2_Gene4602
unique/4839/2/Org2_Gene4609
unique/4841/2/Org2_Gene12333
unique/7429/2/Org2_Gene7170	K03537	POP5; ribonuclease P/MRP protein subunit POP5 [EC:3.1.26.5]	Translation	Genetic Information Processing
unique/4861/2/Org2_Gene12360
unique/4879/2/Org2_Gene4651
unique/4882/2/Org2_Gene4641
unique/7591/2/Org2_Gene7329	K17424	MRPL43; large subunit ribosomal protein L43	Translation	Genetic Information Processing
unique/7598/2/Org2_Gene15064	K10575	UBE2G1, UBC7; ubiquitin-conjugating enzyme E2 G1 [EC:2.3.2.23]	Folding, sorting and degradation	Genetic Information Processing
unique/4943/2/Org2_Gene4723
unique/4956/2/Org2_Gene12458
unique/7658/2/Org2_Gene7389	K03505	POLD4; DNA polymerase delta subunit 4	Replication and repair	Genetic Information Processing
unique/7739/2/Org2_Gene15191	K03104	SRP14; signal recognition particle subunit SRP14	Folding, sorting and degradation	Genetic Information Processing
unique/7743/2/Org2_Gene7468	K03109	SRP9; signal recognition particle subunit SRP9	Folding, sorting and degradation	Genetic Information Processing
unique/5002/2/Org2_Gene4784
unique/5012/2/Org2_Gene3984
unique/5022/2/Org2_Gene4805
unique/5023/2/Org2_Gene4806
unique/5041/2/Org2_Gene4821
unique/5049/2/Org2_Gene12562
unique/5050/2/Org2_Gene12553
unique/5057/2/Org2_Gene4848
unique/5092/2/Org2_Gene12590
unique/7795/2/Org2_Gene7514	K03123	TFIIA2, GTF2A2, TOA2; transcription initiation factor TFIIA small subunit	Transcription	Genetic Information Processing
unique/5105/2/Org2_Gene12608
unique/5116/2/Org2_Gene4890
unique/1468/2/Org2_Gene9016	K01207	nagZ; beta-N-acetylhexosaminidase [EC:3.2.1.52]	Amino sugar and nucleotide sugar metabolism	Glycan biosynthesis and metabolism
unique/5145/2/Org2_Gene4936
unique/1807/2/Org2_Gene1611	K03860	PIGQ, GPI1; phosphatidylinositol N-acetylglucosaminyltransferase subunit Q	Glycosylphosphatidylinositol (GPI)-anchor biosynthesis	Glycan biosynthesis and metabolism
unique/4236/2/Org2_Gene3999	K03845	ALG3; alpha-1,3-mannosyltransferase [EC:2.4.1.258]	N-Glycan biosynthesis	Glycan biosynthesis and metabolism
unique/5185/2/Org2_Gene12699
unique/5194/2/Org2_Gene4983
unique/5196/2/Org2_Gene4985
unique/5219/2/Org2_Gene12730
unique/5228/2/Org2_Gene5015
unique/5238/2/Org2_Gene12759
unique/4254/2/Org2_Gene4019	K05535	MNN2; alpha 1,2-mannosyltransferase [EC:2.4.1.-]	Various types of N-glycan biosynthesis	Glycan biosynthesis and metabolism
unique/4427/2/Org2_Gene11913	K05284	PIGM; GPI mannosyltransferase 1 subunit M [EC:2.4.1.-]	Glycosylphosphatidylinositol (GPI)-anchor biosynthesis	Glycan biosynthesis and metabolism
unique/5264/2/Org2_Gene12778
unique/5294/2/Org2_Gene5094
unique/4785/2/Org2_Gene12285	K01443	nagA, AMDHD2; N-acetylglucosamine-6-phosphate deacetylase [EC:3.5.1.25]	Amino sugar and nucleotide sugar metabolism	Glycan biosynthesis and metabolism
unique/4887/2/Org2_Gene12391	K10967	KTR1_3; alpha 1,2-mannosyltransferase [EC:2.4.1.-]	Glycosyltransferases	Glycan biosynthesis and metabolism
unique/5627/2/Org2_Gene13156	K23553	PGAP3, PER1; post-GPI attachment to proteins factor 3	Glycosylphosphatidylinositol (GPI)-anchor biosynthesis	Glycan biosynthesis and metabolism
unique/5652/2/Org2_Gene13165	K00326	CYB5R; cytochrome-b5 reductase [EC:1.6.2.2]	Biosynthesis of various nucleotide sugars	Glycan biosynthesis and metabolism
unique/5347/2/Org2_Gene5143
unique/7907/2/Org2_Gene7609	K09659	DPM3; dolichol-phosphate mannosyltransferase subunit 3	N-Glycan biosynthesis	Glycan biosynthesis and metabolism
unique/5365/2/Org2_Gene12747
unique/4970/2/Org2_Gene4748	K13519	LPT1, ALE1; lysophospholipid acyltransferase [EC:2.3.1.51 2.3.1.23 2.3.1.-]	Ether lipid metabolism	Glycerophospholipid metabolism
unique/5782/2/Org2_Gene5588	K13511	TAZ; monolysocardiolipin acyltransferase [EC:2.3.1.-]	Glycerophospholipid metabolism	Lipid metabolism
unique/5389/2/Org2_Gene5178
unique/6805/2/Org2_Gene6595	K16368	DGK1; diacylglycerol kinase (CTP) [EC:2.7.1.174]	Glycerophospholipid metabolism	Lipid metabolism
unique/5409/2/Org2_Gene5198
unique/5437/2/Org2_Gene12957
unique/6471/2/Org2_Gene13983	K02619	pabC; 4-amino-4-deoxychorismate lyase [EC:4.1.3.38]	Folate biosynthesis	Metabolism of cofactors and vitamins
unique/5441/2/Org2_Gene5240
unique/5442/2/Org2_Gene5232
unique/5463/2/Org2_Gene5262
unique/5490/2/Org2_Gene5283
unique/5496/2/Org2_Gene13031
unique/5508/2/Org2_Gene5306
unique/5517/2/Org2_Gene12576
unique/5526/2/Org2_Gene5327
unique/5539/2/Org2_Gene5331
unique/5540/2/Org2_Gene5332
unique/5541/2/Org2_Gene5337
unique/5545/2/Org2_Gene5353
unique/6908/2/Org2_Gene6675	K01719	hemD, UROS; uroporphyrinogen-III synthase [EC:4.2.1.75]	Porphyrin metabolism	Metabolism of cofactors and vitamins	Biosynthesis of secondary metabolites
unique/5565/2/Org2_Gene5365
unique/5587/2/Org2_Gene13111
unique/5597/2/Org2_Gene5401
unique/5622/2/Org2_Gene5420
unique/7301/2/Org2_Gene7050	K01598	PPCDC, coaC; phosphopantothenoylcysteine decarboxylase [EC:4.1.1.36]	Pantothenate and CoA biosynthesis	Metabolism of cofactors and vitamins
unique/7725/2/Org2_Gene15169	K01934	MTHFS; 5-formyltetrahydrofolate cyclo-ligase [EC:6.3.3.2]	One carbon pool by folate	Metabolism of cofactors and vitamins
unique/6700/2/Org2_Gene14222	K00799	GST, gst; glutathione S-transferase [EC:2.5.1.18]	Glutathione metabolism	Metabolism of other amino acids
unique/5997/2/Org2_Gene13534	K08658	RCE1, FACE2; intramembrane prenyl-peptidase [EC:3.4.26.1]	Terpenoid backbone biosynthesis	Metabolism of terpenoids and polyketides
unique/7356/2/Org2_Gene7105	K19177	NUS1; dehydrodolichyl diphosphate syntase complex subunit NUS1 [EC:2.5.1.87]	Terpenoid backbone biosynthesis	Metabolism of terpenoids and polyketides
unique/5659/2/Org2_Gene5468	K03783	punA, PNP; purine-nucleoside phosphorylase [EC:2.4.2.1]	Purine metabolism	Nucleotide metabolism
unique/6261/2/Org2_Gene13525	K15109	SLC25A20, CACT, CAC, CRC1; solute carrier family 25 (mitochondrial carnitine/acylcarnitine transporter), member 20	Environmental adaptation	Organismal Systems
unique/5697/2/Org2_Gene5482
unique/5712/2/Org2_Gene5502
unique/5714/2/Org2_Gene5506
unique/5722/2/Org2_Gene13242
unique/5752/2/Org2_Gene13280
unique/5776/2/Org2_Gene5573
unique/6944/2/Org2_Gene14438	K14686	SLC31A1, CTR1; solute carrier family 31 (copper transporter), member 1	Digestive system	Organismal Systems
unique/5781/2/Org2_Gene5581
unique/7916/2/Org2_Gene15346	K18179	COA6; cytochrome c oxidase assembly factor 6	Environmental adaptation	Organismal Systems
unique/1629/2/Org2_Gene9171	K23337	MKLN1; muskelin	Ubiquitin system	Protein families: genetic information processing
unique/5810/2/Org2_Gene5611
unique/2499/2/Org2_Gene9995	K00555	TRMT1, trm1; tRNA (guanine26-N2/guanine27-N2)-dimethyltransferase [EC:2.1.1.215 2.1.1.216]	Transfer RNA biogenesis	Protein families: genetic information processing
unique/5817/2/Org2_Gene5628
unique/5846/2/Org2_Gene5646
unique/5853/2/Org2_Gene13384
unique/3120/2/Org2_Gene10596	K11684	BDF1; bromodomain-containing factor 1	Chromosome and associated proteins	Protein families: genetic information processing
unique/3190/2/Org2_Gene2953	K09495	CCT3, TRIC5; T-complex protein 1 subunit gamma	Chaperones and folding catalysts	Protein families: genetic information processing
unique/5886/2/Org2_Gene5685
unique/5918/2/Org2_Gene5717
unique/5929/2/Org2_Gene13455
unique/5930/2/Org2_Gene13461
unique/5931/2/Org2_Gene5733
unique/3267/2/Org2_Gene3029	K19953	GRTP1, TBC1D6, MSB3_4; TBC1 domain family member 6	Membrane trafficking	Protein families: genetic information processing
unique/5943/2/Org2_Gene5758
unique/5949/2/Org2_Gene5751
unique/5969/2/Org2_Gene5773
unique/5984/2/Org2_Gene5784
unique/3329/2/Org2_Gene10818	K14811	DBP3; ATP-dependent RNA helicase DBP3 [EC:5.6.2.7]	Ribosome biogenesis	Protein families: genetic information processing
unique/3783/2/Org2_Gene11261	K03650	mnmE, trmE, MSS1; tRNA modification GTPase [EC:3.6.-.-]	Transfer RNA biogenesis	Protein families: genetic information processing
unique/6001/2/Org2_Gene5811
unique/6008/2/Org2_Gene5818
unique/6019/2/Org2_Gene13555
unique/6026/2/Org2_Gene5841
unique/4077/2/Org2_Gene3842	K27389	RDS2, ERT1, GSM1; transcription activator of gluconeogenesis	Transcription factors	Protein families: genetic information processing
unique/6037/2/Org2_Gene5846
unique/6045/2/Org2_Gene13580
unique/6066/2/Org2_Gene5867
unique/6068/2/Org2_Gene5864
unique/6075/2/Org2_Gene5881
unique/6106/2/Org2_Gene5908
unique/6110/2/Org2_Gene13640
unique/6113/2/Org2_Gene13643
unique/6114/2/Org2_Gene13641
unique/6119/2/Org2_Gene5922
unique/6139/2/Org2_Gene13674
unique/6145/2/Org2_Gene5964
unique/6167/2/Org2_Gene13702
unique/6199/2/Org2_Gene6014
unique/6214/2/Org2_Gene12775
unique/6219/2/Org2_Gene13759
unique/6232/2/Org2_Gene6043
unique/6236/2/Org2_Gene6041
unique/6250/2/Org2_Gene13184
unique/4253/2/Org2_Gene4010	K25174	RNF220; E3 ubiquitin-protein ligase RNF220 [EC:2.3.2.27]	Ubiquitin system	Protein families: genetic information processing
unique/4406/2/Org2_Gene11882	K17804	TIM44; mitochondrial import inner membrane translocase subunit TIM44	Mitochondrial biogenesis	Protein families: genetic information processing
unique/6309/2/Org2_Gene6108
unique/6311/2/Org2_Gene6104
unique/6314/2/Org2_Gene6105
unique/6333/2/Org2_Gene6122
unique/6334/2/Org2_Gene6124
unique/6341/2/Org2_Gene6138
unique/6348/2/Org2_Gene6142
unique/6357/2/Org2_Gene6159
unique/4441/2/Org2_Gene11919	K10627	RAD18; E3 ubiquitin-protein ligase RAD18 [EC:2.3.2.27]	Ubiquitin system	Protein families: genetic information processing
unique/6387/2/Org2_Gene6177
unique/6390/2/Org2_Gene6192
unique/6394/2/Org2_Gene6187
unique/6396/2/Org2_Gene6193
unique/4505/2/Org2_Gene4258	K15440	TAD1, ADAT1; tRNA-specific adenosine deaminase 1 [EC:3.5.4.34]	Transfer RNA biogenesis	Protein families: genetic information processing
unique/6434/2/Org2_Gene6226
unique/6438/2/Org2_Gene6239
unique/6462/2/Org2_Gene13981
unique/6464/2/Org2_Gene6249
unique/6465/2/Org2_Gene6250
unique/4616/2/Org2_Gene12102	K14850	RRP8; ribosomal RNA-processing protein 8 [EC:2.1.1.287]	Ribosome biogenesis	Protein families: genetic information processing
unique/4634/2/Org2_Gene12125	K20803	UBE3D; ubiquitin-protein ligase E3 D [EC:2.3.2.26]	Ubiquitin system	Protein families: genetic information processing
unique/6487/2/Org2_Gene14006
unique/5142/2/Org2_Gene4925	K01855	PUS3, DEG1; tRNA pseudouridine38/39 synthase [EC:5.4.99.45]	Transfer RNA biogenesis	Protein families: genetic information processing
unique/5155/2/Org2_Gene12667	K15336	TRDMT1, DNMT2; tRNA (cytosine38-C5)-methyltransferase [EC:2.1.1.204]	Transfer RNA biogenesis	Protein families: genetic information processing
unique/6511/2/Org2_Gene6302
unique/6528/2/Org2_Gene6314
unique/6537/2/Org2_Gene14056
unique/6551/2/Org2_Gene6339
unique/6553/2/Org2_Gene14070
unique/6554/2/Org2_Gene14074
unique/6563/2/Org2_Gene6356
unique/6601/2/Org2_Gene6389
unique/5255/2/Org2_Gene5046	K25216	UBAC2; ubiquitin-associated domain-containing protein 2	Ubiquitin system	Protein families: genetic information processing
unique/6606/2/Org2_Gene14112
unique/5256/2/Org2_Gene5043	K20372	TBC1D20, GYP8; TBC1 domain family member 20	Membrane trafficking	Protein families: genetic information processing
unique/5340/2/Org2_Gene5121	K09191	GTF3A; general transcription factor IIIA	Transcription factors	Protein families: genetic information processing
unique/6620/2/Org2_Gene14130
unique/6633/2/Org2_Gene6433
unique/6653/2/Org2_Gene14170
unique/6656/2/Org2_Gene6444
unique/6657/2/Org2_Gene6440
unique/6658/2/Org2_Gene6442
unique/5342/2/Org2_Gene5126	K23538	ELMOD; ELMO domain-containing protein	Membrane trafficking	Protein families: genetic information processing
unique/6688/2/Org2_Gene14207
unique/5349/2/Org2_Gene5138	K11393	METTL16, METT10D; U6 snRNA m6A methyltransferase [EC:2.1.1.346]	Messenger RNA biogenesis	Protein families: genetic information processing
unique/5369/2/Org2_Gene5157	K03239	EIF2B1; translation initiation factor eIF-2B subunit alpha	Translation factors	Protein families: genetic information processing
unique/6702/2/Org2_Gene14223
unique/5404/2/Org2_Gene12930	K17868	DPH7, RRT2; diphthine methyl ester acylhydrolase [EC:3.1.1.97]	Translation factors	Protein families: genetic information processing
unique/6736/2/Org2_Gene14245
unique/5439/2/Org2_Gene11833	K00685	ATE1; arginyl-tRNA---protein transferase [EC:2.3.2.8]	Transfer RNA biogenesis	Protein families: genetic information processing
unique/6782/2/Org2_Gene6563
unique/6787/2/Org2_Gene6574
unique/6789/2/Org2_Gene14297
unique/6790/2/Org2_Gene14298
unique/5650/2/Org2_Gene13176	K19932	NCS1; neuronal calcium sensor	Membrane trafficking	Protein families: genetic information processing
unique/6808/2/Org2_Gene6591
unique/6818/2/Org2_Gene14321
unique/5812/2/Org2_Gene5613	K17268	COPE; coatomer subunit epsilon	Membrane trafficking	Protein families: genetic information processing
unique/5933/2/Org2_Gene13474	K23335	GID4; glucose-induced degradation protein 4	Ubiquitin system	Protein families: genetic information processing
unique/6858/2/Org2_Gene14366
unique/5994/2/Org2_Gene5800	K03248	EIF3G; translation initiation factor 3 subunit G	Translation factors	Protein families: genetic information processing
unique/6302/2/Org2_Gene6098	K15563	BUR2; protein BUR2	Transcription machinery	Protein families: genetic information processing
unique/6373/2/Org2_Gene13895	K21813	ENDOV; endonuclease V [EC:3.1.26.-]	DNA repair and recombination proteins	Protein families: genetic information processing
unique/6891/2/Org2_Gene14389
unique/6894/2/Org2_Gene14393
unique/6406/2/Org2_Gene13925	K21806	VCPKMT, METTL21D; protein N-lysine methyltransferase METTL21D [EC:2.1.1.-]	Messenger RNA biogenesis	Protein families: genetic information processing
unique/6467/2/Org2_Gene13986	K11345	ING5; inhibitor of growth protein 5	Chromosome and associated proteins	Protein families: genetic information processing
unique/6910/2/Org2_Gene6674
unique/6923/2/Org2_Gene6701
unique/6936/2/Org2_Gene6709
unique/6603/2/Org2_Gene6379	K15565	CTK3; CTD kinase subunit gamma	Transcription machinery	Protein families: genetic information processing
unique/6616/2/Org2_Gene6397	K01056	PTH1, PTRH1, pth, spoVC; peptidyl-tRNA hydrolase, PTH1 family [EC:3.1.1.29]	Translation factors	Protein families: genetic information processing
unique/6951/2/Org2_Gene6728
unique/6967/2/Org2_Gene6737
unique/6974/2/Org2_Gene6756
unique/6977/2/Org2_Gene6749
unique/6982/2/Org2_Gene6747
unique/6984/2/Org2_Gene6744
unique/6696/2/Org2_Gene6475	K06695	PSMC3IP; 26S proteasome regulatory subunit, ATPase 3, interacting protein	Proteasome	Protein families: genetic information processing
unique/6991/2/Org2_Gene6758
unique/6995/2/Org2_Gene6769
unique/6997/2/Org2_Gene6765
unique/6720/2/Org2_Gene6507	K18849	BMT2; 25S rRNA (adenine2142-N1)-methyltransferase [EC:2.1.1.286]	Ribosome biogenesis	Protein families: genetic information processing
unique/7015/2/Org2_Gene14230
unique/7022/2/Org2_Gene6788
unique/6834/2/Org2_Gene14333	K23543	CCDC115; coiled-coil domain-containing protein 115	Membrane trafficking	Protein families: genetic information processing
unique/7053/2/Org2_Gene6817
unique/7062/2/Org2_Gene14553
unique/6863/2/Org2_Gene6646	K19589	N6AMT1; release factor glutamine methyltransferase [EC:2.1.1.297]	Translation factors	Protein families: genetic information processing
unique/6877/2/Org2_Gene14385	K11550	SPBC25, SPC25; kinetochore protein Spc25, animal type	Chromosome and associated proteins	Protein families: genetic information processing
unique/7092/2/Org2_Gene6858
unique/7011/2/Org2_Gene14504	K23569	EMC8_9; ER membrane protein complex subunit 8/9	Membrane trafficking	Protein families: genetic information processing
unique/7115/2/Org2_Gene14609
unique/7142/2/Org2_Gene14633
unique/7147/2/Org2_Gene6916
unique/7165/2/Org2_Gene6920
unique/7186/2/Org2_Gene14676
unique/7077/2/Org2_Gene14571	K24527	RBM18; RNA-binding protein 18	Spliceosome	Protein families: genetic information processing
unique/7189/2/Org2_Gene14678	K10734	GINS3; GINS complex subunit 3	DNA replication proteins	Protein families: genetic information processing
unique/7192/2/Org2_Gene6953
unique/7195/2/Org2_Gene6955
unique/7268/2/Org2_Gene14747	K16465	CETN1; centrin-1	Chromosome and associated proteins	Protein families: genetic information processing
unique/7359/2/Org2_Gene14838	K12734	PPIL3; peptidyl-prolyl cis-trans isomerase-like 3 [EC:5.2.1.8]	Spliceosome	Protein families: genetic information processing
unique/7431/2/Org2_Gene14896	K09532	DNAJC12; DnaJ homolog subfamily C member 12	Chaperones and folding catalysts	Protein families: genetic information processing
unique/7274/2/Org2_Gene14754
unique/7281/2/Org2_Gene14762
unique/7291/2/Org2_Gene7042
unique/7434/2/Org2_Gene14902	K22758	CHCHD2; coiled-coil-helix-coiled-coil-helix domain-containing protein 2	Transcription factors	Protein families: genetic information processing
unique/7483/2/Org2_Gene14948	K17805	PAM16, TIM16; mitochondrial import inner membrane translocase subunit TIM16	Mitochondrial biogenesis	Protein families: genetic information processing
unique/7333/2/Org2_Gene7076
unique/7547/2/Org2_Gene15007	K15139	MED22; mediator of RNA polymerase II transcription subunit 22	Transcription machinery	Protein families: genetic information processing
unique/7670/2/Org2_Gene7397	K19952	RABIF, MSS4, DSS4; guanine nucleotide exchange factor	Membrane trafficking	Protein families: genetic information processing
unique/7360/2/Org2_Gene14841
unique/7361/2/Org2_Gene14835
unique/7731/2/Org2_Gene7458	K11878	PSMG4, PAC4; proteasome assembly chaperone 4	Proteasome	Protein families: genetic information processing
unique/7409/2/Org2_Gene14877
unique/7412/2/Org2_Gene7154
unique/7854/2/Org2_Gene15291	K23952	VMA21; vacuolar ATPase assembly integral membrane protein VMA21	Membrane trafficking	Protein families: genetic information processing
unique/7931/2/Org2_Gene7635	K22069	LYRM4; LYR motif-containing protein 4	Mitochondrial biogenesis	Protein families: genetic information processing
unique/7934/2/Org2_Gene7633	K18185	COX23; cytochrome c oxidase assembly protein subunit 23	Mitochondrial biogenesis	Protein families: genetic information processing
unique/7432/2/Org2_Gene14901
unique/2905/2/Org2_Gene10395	K24532	CYP1A; cytochrome P450 family 1 subfamily A [EC:1.14.-.-]	Cytochrome P450	Protein families: metabolism
unique/3895/2/Org2_Gene11374	K14050	RABGGTA; geranylgeranyl transferase type-2 subunit alpha [EC:2.5.1.60]	Prenyltransferases	Protein families: metabolism
unique/7445/2/Org2_Gene14911
unique/7453/2/Org2_Gene7190
unique/7458/2/Org2_Gene7199
unique/7462/2/Org2_Gene7205
unique/7466/2/Org2_Gene7203
unique/7468/2/Org2_Gene14927
unique/7474/2/Org2_Gene14940
unique/4244/2/Org2_Gene11741	K14213	PEPD; Xaa-Pro dipeptidase [EC:3.4.13.9]	Peptidases and inhibitors	Protein families: metabolism
unique/7497/2/Org2_Gene14964
unique/7502/2/Org2_Gene7244
unique/7507/2/Org2_Gene14976
unique/7508/2/Org2_Gene14973
unique/7521/2/Org2_Gene7253
unique/5156/2/Org2_Gene12672	K14803	PTC2_3; protein phosphatase PTC2/3 [EC:3.1.3.16]	Protein phosphatases and associated proteins	Protein families: metabolism
unique/5875/2/Org2_Gene5671	K00683	QPCT; glutaminyl-peptide cyclotransferase [EC:2.3.2.5]	Peptidases and inhibitors	Protein families: metabolism
unique/7576/2/Org2_Gene7309
unique/7585/2/Org2_Gene15050
unique/6510/2/Org2_Gene6298	K13702	ABHD10; abhydrolase domain-containing protein 10 [EC:3.1.1.93]	Peptidases and inhibitors	Protein families: metabolism
unique/7592/2/Org2_Gene15055
unique/6859/2/Org2_Gene14368	K14165	K14165; atypical dual specificity phosphatase [EC:3.1.3.16 3.1.3.48]	Protein phosphatases and associated proteins	Protein families: metabolism
unique/7607/2/Org2_Gene15066
unique/7614/2/Org2_Gene7341
unique/7630/2/Org2_Gene7365
unique/6909/2/Org2_Gene6682	K22763	DESI2, PPPDE1; deubiquitinase DESI2 [EC:3.4.19.12]	Peptidases and inhibitors	Protein families: metabolism
unique/7677/2/Org2_Gene7409	K18041	PTP4A; protein tyrosine phosphatase type IVA [EC:3.1.3.48]	Protein phosphatases and associated proteins	Protein families: metabolism
unique/1072/2/Org2_Gene8653	K24195	XPR1, PHO1; xenotropic and polytropic retrovirus receptor 1	Transporters	Protein families: signaling and cellular processes
unique/2752/2/Org2_Gene10245	K03327	SLC47A, MATE, DTX; MATE family, multidrug and toxin extrusion protein	Transporters	Protein families: signaling and cellular processes
unique/2900/2/Org2_Gene2656	K14684	SLC25A23S; solute carrier family 25 (mitochondrial adenine nucleotide transporter), member 23/24/25/41	Transporters	Protein families: signaling and cellular processes
unique/7697/2/Org2_Gene15148
unique/3425/2/Org2_Gene3184	K28511	QDR3; MFS transporter, DHA1 family, quinidine resistance protein 3	Transporters	Protein families: signaling and cellular processes
unique/3821/2/Org2_Gene3584	K08192	DAL5; MFS transporter, ACS family, DAL5 transporter family protein	Transporters	Protein families: signaling and cellular processes
unique/4117/2/Org2_Gene3880	K08183	SLC16A6; MFS transporter, MCT family, solute carrier family 16 (monocarboxylic acid transporters), member 6	Transporters	Protein families: signaling and cellular processes
unique/7733/2/Org2_Gene15188
unique/7738/2/Org2_Gene7466
unique/4972/2/Org2_Gene4763	K22733	NIPA, SLC57A2S; magnesium transporter	Transporters	Protein families: signaling and cellular processes
unique/5097/2/Org2_Gene12610	K16945	CDC11; cell division control protein 11	Cytoskeleton proteins	Protein families: signaling and cellular processes
unique/7746/2/Org2_Gene7472
unique/7748/2/Org2_Gene7473
unique/5339/2/Org2_Gene5122	K15275	SLC35B1; solute carrier family 35 (UDP-galactose transporter), member B1	Transporters	Protein families: signaling and cellular processes
unique/7755/2/Org2_Gene7482
unique/5665/2/Org2_Gene13182	K06990	MEMO1; MEMO1 family protein	Cytoskeleton proteins	Protein families: signaling and cellular processes
unique/7760/2/Org2_Gene7480
unique/7762/2/Org2_Gene15213
unique/7768/2/Org2_Gene15218
unique/7775/2/Org2_Gene15228
unique/5683/2/Org2_Gene4160	K28507	QDR1_2; MFS transporter, DHA1 family, quinidine resistance protein 1/2	Transporters	Protein families: signaling and cellular processes
unique/7801/2/Org2_Gene15244
unique/7822/2/Org2_Gene15260
unique/7835/2/Org2_Gene7548
unique/5808/2/Org2_Gene5608	K24684	ZFAND1; AN1-type zinc finger protein 1	Domain-containing proteins not elsewhere classified	Protein families: signaling and cellular processes
unique/6030/2/Org2_Gene5832	K09885	AQPF; aquaporin rerated protein, other eukaryote	Transporters	Protein families: signaling and cellular processes
unique/7864/2/Org2_Gene7572
unique/7867/2/Org2_Gene15302
unique/7884/2/Org2_Gene15318
unique/7891/2/Org2_Gene7600
unique/7689/2/Org2_Gene7415	K27690	VTC1; vacuolar transporter chaperone complex subunit 1	Transporters	Protein families: signaling and cellular processes
unique/7724/2/Org2_Gene7451	K20790	NME5; nucleoside diphosphate kinase homolog 5	Cilium and associated proteins	Protein families: signaling and cellular processes
unique/4606/2/Org2_Gene4367	K15537	AGMO; alkylglycerol monooxygenase [EC:1.14.16.5]	Enzymes	Unclassified: metabolism
unique/6615/2/Org2_Gene6396	K24113	PCL6_7; PHO85 cyclin-6/7	Carbohydrate metabolism	Unclassified: metabolism
unique/7938/2/Org2_Gene15363
unique/7973/2/Org2_Gene15400
unique/7541/2/Org2_Gene7274	K18665	NUDT8; nudix motif 8 [EC:3.6.1.-]	Enzymes	Unclassified: metabolism
unique/8019/2/Org2_Gene7707
unique/7751/2/Org2_Gene15205	K12260	SRX1; sulfiredoxin [EC:1.8.98.2]	Enzymes	Unclassified: metabolism
unique/8029/2/Org2_Gene15435

## Sheet: unique environment
534 entries, but only 50 (9.4%) annotated
unique/78/1/Org1_Gene65
Considering environmental strains - M. plumbeus CBS 226.32 & B9645
			Pathway	Category
unique/320/1/Org1_Gene7763	K01115	PLD1_2; phospholipase D1/2 [EC:3.1.4.4]	Starch and sucrose metabolism	Carbohydrate metabolism
unique/172/1/Org1_Gene145
unique/839/1/Org1_Gene8193	K22913	FIG4; phosphatidylinositol 3,5-bisphosphate 5-phosphatase [EC:3.1.3.-]	Inositol phosphate metabolism	Carbohydrate metabolism
unique/292/1/Org1_Gene239
unique/4279/1/Org1_Gene3732	K00049	GRHPR; glyoxylate/hydroxypyruvate reductase [EC:1.1.1.79 1.1.1.81]	Pyruvate metabolism	Carbohydrate metabolism
unique/318/1/Org1_Gene7759
unique/5900/1/Org1_Gene12822	K10572	IPPK; inositol-pentakisphosphate 2-kinase [EC:2.7.1.158]	Inositol phosphate metabolism	Carbohydrate metabolism
unique/382/1/Org1_Gene321
unique/422/1/Org1_Gene7854
unique/466/1/Org1_Gene387
unique/476/1/Org1_Gene7897
unique/481/1/Org1_Gene405
unique/97/1/Org1_Gene7580	K10392	KIF1; kinesin family member 1	Cell motility/ motor proteins	Cellular Processes
unique/530/1/Org1_Gene7940
unique/547/1/Org1_Gene7953
unique/1907/1/Org1_Gene1616	K17800	LETM1, MDM38; LETM1 and EF-hand domain-containing protein 1, mitochondrial	Transport and catabolism	Cellular Processes
unique/4740/1/Org1_Gene4171	K02179	BUB2; cell cycle arrest protein BUB2	Cell growth and death	Cellular Processes
unique/799/1/Org1_Gene8160
unique/5916/1/Org1_Gene12827	K17908	WIPI1_2, ATG18; autophagy-related protein 18	Transport and catabolism, autophagy	Cellular Processes
unique/858/1/Org1_Gene8207
unique/997/1/Org1_Gene835
unique/1083/1/Org1_Gene8398
unique/1123/1/Org1_Gene8435
unique/1165/1/Org1_Gene8465
unique/1194/1/Org1_Gene8489
unique/1204/1/Org1_Gene8501
unique/1235/1/Org1_Gene1024
unique/1297/1/Org1_Gene8570
unique/1355/1/Org1_Gene1113
unique/7830/1/Org1_Gene7255	K10420	DYNLT1_3; dynein light chain Tctex-type 1/3	Cell motility	Cellular Processes
unique/1494/1/Org1_Gene8633
unique/1651/1/Org1_Gene1372
unique/1670/1/Org1_Gene1389
unique/1765/1/Org1_Gene8967
unique/1850/1/Org1_Gene1569
unique/1857/1/Org1_Gene1571
unique/1860/1/Org1_Gene9078
unique/1867/1/Org1_Gene1579
unique/1876/1/Org1_Gene8150
unique/2061/1/Org1_Gene9240	K05658	ABCB1, CD243; ATP-binding cassette, subfamily B (MDR/TAP), member 1 [EC:7.6.2.2]	ABC transporters	Environmental Information Processing
unique/1920/1/Org1_Gene9125
unique/1958/1/Org1_Gene9153
unique/1961/1/Org1_Gene9159
unique/2016/1/Org1_Gene1707
unique/2038/1/Org1_Gene1722
unique/2050/1/Org1_Gene1738
unique/2116/1/Org1_Gene9282	K04345	PKA; protein kinase A [EC:2.7.11.11]	Signal transduction	Environmental Information Processing
unique/2077/1/Org1_Gene1755
unique/4207/1/Org1_Gene11157	K07359	CAMKK2; calcium/calmodulin-dependent protein kinase kinase 2 [EC:2.7.11.17]	Signal transduction	Environmental Information Processing
unique/2213/1/Org1_Gene9374
unique/2231/1/Org1_Gene1894
unique/2372/1/Org1_Gene2013
unique/2377/1/Org1_Gene9513
unique/2384/1/Org1_Gene2025
unique/5764/1/Org1_Gene12672	K04630	GNAI; guanine nucleotide-binding protein G(i) subunit alpha	Signal transduction	Environmental Information Processing
unique/2519/1/Org1_Gene7814
unique/2552/1/Org1_Gene9681
unique/2593/1/Org1_Gene9701
unique/2693/1/Org1_Gene9772
unique/2705/1/Org1_Gene9784
unique/2741/1/Org1_Gene9820
unique/2745/1/Org1_Gene9829
unique/2764/1/Org1_Gene9852
unique/2783/1/Org1_Gene9861
unique/2829/1/Org1_Gene2408
unique/2841/1/Org1_Gene9698
unique/2896/1/Org1_Gene2471
unique/2907/1/Org1_Gene9973
unique/2963/1/Org1_Gene2532
unique/2987/1/Org1_Gene10044
unique/1370/1/Org1_Gene8620	K11655	BAZ1A, ACF1; bromodomain adjacent to zinc finger domain protein 1A	ATP-dependent chromatin remodeling	Genetic Information Processing
unique/3245/1/Org1_Gene10255
unique/3358/1/Org1_Gene10341
unique/4011/1/Org1_Gene3463	K01875	SARS, serS; seryl-tRNA synthetase [EC:6.1.1.11]	Translation	Genetic Information Processing
unique/3426/1/Org1_Gene2916
unique/3450/1/Org1_Gene2934
unique/3474/1/Org1_Gene2956
unique/3517/1/Org1_Gene10485
unique/3544/1/Org1_Gene10520
unique/3548/1/Org1_Gene3023
unique/3555/1/Org1_Gene10526
unique/4889/1/Org1_Gene11804	K03362	FBXW1_11, BTRC, beta-TRCP; F-box and WD-40 domain protein 1/11	Folding, sorting and degradation	Genetic Information Processing
unique/3622/1/Org1_Gene10595
unique/3686/1/Org1_Gene3142
unique/3714/1/Org1_Gene10677
unique/3718/1/Org1_Gene10679
unique/3729/1/Org1_Gene3193
unique/3761/1/Org1_Gene3220
unique/3765/1/Org1_Gene10708
unique/7897/1/Org1_Gene7332	K12627	LSM8; U6 snRNA-associated Sm-like protein LSm8	Transcription	Genetic Information Processing
unique/3875/1/Org1_Gene3319
unique/3883/1/Org1_Gene3329
unique/3884/1/Org1_Gene3325
unique/3913/1/Org1_Gene3357
unique/3985/1/Org1_Gene10929
unique/203/1/Org1_Gene7665	K00698	CHS1; chitin synthase [EC:2.4.1.16]	Amino sugar and nucleotide sugar metabolism/Enzyme	Glycan biosynthesis and metabolism
unique/4098/1/Org1_Gene3551
unique/4107/1/Org1_Gene11059
unique/4109/1/Org1_Gene11067
unique/4110/1/Org1_Gene10344
unique/4168/1/Org1_Gene3623
unique/4206/1/Org1_Gene11154
unique/725/1/Org1_Gene8092	K14338	cypD_E, CYP102A, CYP505; cytochrome P450 / NADPH-cytochrome P450 reductase [EC:1.14.14.1 1.6.2.4]	Fatty acid degradation	Lipid metabolism
unique/4208/1/Org1_Gene3664
unique/4238/1/Org1_Gene11192
unique/3603/1/Org1_Gene10562	K20495	CYP704B1; long-chain fatty acid omega-monooxygenase [EC:1.14.14.80]	Fatty acid degradation	Lipid metabolism
unique/4286/1/Org1_Gene3746
unique/4295/1/Org1_Gene11238
unique/4306/1/Org1_Gene3759
unique/4351/1/Org1_Gene11310
unique/5251/1/Org1_Gene12167	K00993	EPT1; ethanolaminephosphotransferase [EC:2.7.8.1]	Glycerophospholipid metabolism	Lipid metabolism
unique/4396/1/Org1_Gene11348
unique/4398/1/Org1_Gene11354
unique/4399/1/Org1_Gene11351
unique/4413/1/Org1_Gene3872
unique/4455/1/Org1_Gene10961
unique/6728/1/Org1_Gene13626	K06116	GPP; glycerol-1-phosphatase [EC:3.1.3.21]	Glycerolipid metabolism	Lipid metabolism
unique/4495/1/Org1_Gene3949
unique/4496/1/Org1_Gene3948
unique/4375/1/Org1_Gene3842	K05355	hexPS, COQ1; hexaprenyl diphosphate synthase [EC:2.5.1.82 2.5.1.83]	Terpenoid backbone biosynthesis	Metabolism of terpenoids and polyketides
unique/4549/1/Org1_Gene11475
unique/4554/1/Org1_Gene3992
unique/7786/1/Org1_Gene14692	K14686	SLC31A1, CTR1; solute carrier family 31 (copper transporter), member 1	Digestive system	Organismal Systems
unique/4617/1/Org1_Gene4060
unique/4673/1/Org1_Gene11588
unique/7922/1/Org1_Gene7358	K18177	COA4; cytochrome c oxidase assembly factor 4	Environmental adaptation	Organismal Systems
unique/501/1/Org1_Gene7923	K00706	E2.4.1.34; 1,3-beta-glucan synthase [EC:2.4.1.34]	Transcription machinery	Protein families: genetic information processing
unique/715/1/Org1_Gene8081	K11786	STH1_SNF2; ATP-dependent helicase STH1/SNF2 [EC:5.6.2.-]	Transcription machinery	Protein families: genetic information processing
unique/4775/1/Org1_Gene4208
unique/4803/1/Org1_Gene4229
unique/4855/1/Org1_Gene4275
unique/4880/1/Org1_Gene4291
unique/2400/1/Org1_Gene9531	K24537	KAT14; cysteine-rich protein 2-binding protein	Chromosome and associated proteins	Protein families: genetic information processing
unique/4902/1/Org1_Gene4313
unique/4963/1/Org1_Gene11890
unique/4983/1/Org1_Gene4406
unique/4991/1/Org1_Gene4412
unique/4995/1/Org1_Gene11917
unique/5007/1/Org1_Gene11927
unique/5035/1/Org1_Gene11948
unique/5046/1/Org1_Gene11966
unique/5051/1/Org1_Gene11962
unique/5076/1/Org1_Gene11985
unique/5083/1/Org1_Gene11996
unique/5085/1/Org1_Gene4494
unique/5087/1/Org1_Gene4493
unique/5151/1/Org1_Gene12057
unique/5173/1/Org1_Gene12082
unique/5241/1/Org1_Gene4659
unique/3024/1/Org1_Gene10079	K10268	FBXL2_20; F-box and leucine-rich repeat protein 2/20	Ubiquitin system	Protein families: genetic information processing
unique/5263/1/Org1_Gene12181
unique/5290/1/Org1_Gene12204
unique/5314/1/Org1_Gene12244
unique/5336/1/Org1_Gene12262
unique/5358/1/Org1_Gene4783
unique/5429/1/Org1_Gene4853
unique/5456/1/Org1_Gene4887
unique/5489/1/Org1_Gene12413
unique/5538/1/Org1_Gene4957
unique/5543/1/Org1_Gene12463
unique/5546/1/Org1_Gene12473
unique/5559/1/Org1_Gene4980
unique/5569/1/Org1_Gene4987
unique/5704/1/Org1_Gene12608
unique/5708/1/Org1_Gene5122
unique/5724/1/Org1_Gene12628
unique/3804/1/Org1_Gene10749	K15332	TRMT2A; tRNA (uracil-5-)-methyltransferase [EC:2.1.1.-]	Transfer RNA biogenesis	Protein families: genetic information processing
unique/5806/1/Org1_Gene12717
unique/5836/1/Org1_Gene12746
unique/5839/1/Org1_Gene12756
unique/5864/1/Org1_Gene12772
unique/5874/1/Org1_Gene5294
unique/4578/1/Org1_Gene11525	K10772	APEX2; AP endonuclease 2 [EC:3.1.11.2]	DNA repair and recombination proteins	Protein families: genetic information processing
unique/4736/1/Org1_Gene4173	K10277	KDM8, JMJD5; [protein]-arginine 3-hydroxylase / protease [EC:1.14.11.73 3.4.-.-]	Ribosome biogenesis	Protein families: genetic information processing
unique/5925/1/Org1_Gene5344
unique/5958/1/Org1_Gene12890
unique/5973/1/Org1_Gene12910
unique/5986/1/Org1_Gene5414
unique/6020/1/Org1_Gene12945
unique/6032/1/Org1_Gene5456
unique/6042/1/Org1_Gene5473
unique/6090/1/Org1_Gene5501
unique/6092/1/Org1_Gene5506
unique/6096/1/Org1_Gene5514
unique/6137/1/Org1_Gene5575
unique/6141/1/Org1_Gene11007
unique/6165/1/Org1_Gene13092
unique/6198/1/Org1_Gene13120
unique/6212/1/Org1_Gene13141
unique/6228/1/Org1_Gene13147
unique/6240/1/Org1_Gene5657
unique/6257/1/Org1_Gene5676
unique/6263/1/Org1_Gene5680
unique/6265/1/Org1_Gene5683
unique/6267/1/Org1_Gene5690
unique/4738/1/Org1_Gene11658	K20062	ART4_5_7; arrestin-related trafficking adapter 4/5/7	Membrane trafficking	Protein families: genetic information processing
unique/6272/1/Org1_Gene13184
unique/6271/1/Org1_Gene13190	K14050	RABGGTA; geranylgeranyl transferase type-2 subunit alpha [EC:2.5.1.60]	Membrane trafficking	Protein families: genetic information processing
unique/6322/1/Org1_Gene5745
unique/6380/1/Org1_Gene5805
unique/6381/1/Org1_Gene5806
unique/6405/1/Org1_Gene13314
unique/6306/1/Org1_Gene5725	K03145	TFIIS; transcription elongation factor S-II	Transcription machinery	Protein families: genetic information processing
unique/6448/1/Org1_Gene13362
unique/6459/1/Org1_Gene4664
unique/6507/1/Org1_Gene5923
unique/6516/1/Org1_Gene5931
unique/6531/1/Org1_Gene5955
unique/6557/1/Org1_Gene13473
unique/6567/1/Org1_Gene5998
unique/6581/1/Org1_Gene6016
unique/6433/1/Org1_Gene5855	K10436	MAPRE; microtubule-associated protein, RP/EB family	Chromosome and associated proteins	Protein families: genetic information processing
unique/6602/1/Org1_Gene6033
unique/6629/1/Org1_Gene6056
unique/6590/1/Org1_Gene13531	K21631	GTI1, PAC2, WOR1; Gti1/Pac2 family transcription factor	Transcription factors	Protein families: genetic information processing
unique/6714/1/Org1_Gene13616
unique/6721/1/Org1_Gene13634
unique/6643/1/Org1_Gene13565	K21804	METTL21A; protein N-lysine methyltransferase METTL21A [EC:2.1.1.-]	Chaperones and folding catalysts	Protein families: genetic information processing
unique/6731/1/Org1_Gene13638
unique/6732/1/Org1_Gene13641
unique/6734/1/Org1_Gene13636
unique/6747/1/Org1_Gene13650
unique/6785/1/Org1_Gene13702
unique/7116/1/Org1_Gene14022	K10733	GINS2, PSF2; GINS complex subunit 2	DNA replication proteins	Protein families: genetic information processing
unique/6812/1/Org1_Gene6235
unique/7425/1/Org1_Gene6835	K07918	RAB32; Ras-related protein Rab-32	Membrane trafficking	Protein families: genetic information processing
unique/6838/1/Org1_Gene13746
unique/6870/1/Org1_Gene13783
unique/6884/1/Org1_Gene6286
unique/6906/1/Org1_Gene13809
unique/6918/1/Org1_Gene6323
unique/6935/1/Org1_Gene6338
unique/6954/1/Org1_Gene6358
unique/6965/1/Org1_Gene6371
unique/7865/1/Org1_Gene14795	K22075	BOLA3; BolA-like protein 3	Mitochondrial biogenesis	Protein families: genetic information processing
unique/7005/1/Org1_Gene13900
unique/7024/1/Org1_Gene13919
unique/7082/1/Org1_Gene13985
unique/7104/1/Org1_Gene6508
unique/7932/1/Org1_Gene14872	K17777	TIM9; mitochondrial import inner membrane translocase subunit TIM9	Mitochondrial biogenesis	Protein families: genetic information processing
unique/7118/1/Org1_Gene6523
unique/7120/1/Org1_Gene14015
unique/7144/1/Org1_Gene6550
unique/7149/1/Org1_Gene6553
unique/7176/1/Org1_Gene14059
unique/7177/1/Org1_Gene6567
unique/3377/1/Org1_Gene10361	K15001	CYP4; cytochrome P450 family 4 [EC:1.14.-.-]	Cytochrome P450	Protein families: metabolism
unique/7205/1/Org1_Gene14098
unique/7214/1/Org1_Gene6612
unique/7280/1/Org1_Gene14178
unique/7285/1/Org1_Gene6698
unique/7292/1/Org1_Gene14191
unique/7309/1/Org1_Gene14209
unique/7310/1/Org1_Gene6726
unique/7313/1/Org1_Gene14222
unique/7321/1/Org1_Gene14230
unique/7336/1/Org1_Gene6758
unique/7379/1/Org1_Gene14285
unique/7396/1/Org1_Gene14310
unique/7399/1/Org1_Gene14309
unique/7400/1/Org1_Gene14304
unique/7416/1/Org1_Gene14325
unique/4463/1/Org1_Gene3912	K01253	EPHX1; microsomal epoxide hydrolase [EC:3.3.2.9]	Peptidases and inhibitors	Protein families: metabolism
unique/7436/1/Org1_Gene6858
unique/7444/1/Org1_Gene6867
unique/7467/1/Org1_Gene14378
unique/7478/1/Org1_Gene6893
unique/7486/1/Org1_Gene14403
unique/7510/1/Org1_Gene6929
unique/7511/1/Org1_Gene6931
unique/7546/1/Org1_Gene6962
unique/7573/1/Org1_Gene14497
unique/7575/1/Org1_Gene14495
unique/7588/1/Org1_Gene7017
unique/7631/1/Org1_Gene14549
unique/7634/1/Org1_Gene7052
unique/7665/1/Org1_Gene7088
unique/7675/1/Org1_Gene14595
unique/7727/1/Org1_Gene14649
unique/7183/1/Org1_Gene14077	K18041	PTP4A; protein tyrosine phosphatase type IVA [EC:3.1.3.48]	Protein phosphatases and associated proteins	Protein families: metabolism
unique/7816/1/Org1_Gene7248
unique/4507/1/Org1_Gene11450	K08142	SLC2A3, GLUT3; MFS transporter, SP family, solute carrier family 2 (facilitated glucose transporter), member 3	Transporters	Protein families: signaling and cellular processes
unique/7844/1/Org1_Gene14762
unique/7849/1/Org1_Gene14772
unique/7853/1/Org1_Gene7286
unique/6813/1/Org1_Gene6230	K23902	PDCD6; programmed cell death protein 6	Secretion system	Protein families: signaling and cellular processes
unique/6985/1/Org1_Gene13882	K22644	HVCN1, HV1; voltage-gated hydrogen channel 1	Ion channels	Protein families: signaling and cellular processes
unique/7921/1/Org1_Gene14855
unique/300/1/Org1_Gene7743	K13526	ATP13A2; cation-transporting P-type ATPase 13A2 [EC:7.2.2.-]	Enzymes	Unclassified: metabolism
unique/6801/1/Org1_Gene6216	K00428	E1.11.1.5; cytochrome c peroxidase [EC:1.11.1.5]	Enzymes	Unclassified: metabolism
unique/7970/1/Org1_Gene14903
unique/7977/1/Org1_Gene14911
unique/7982/1/Org1_Gene7425
unique/7993/1/Org1_Gene14933
unique/8002/1/Org1_Gene14942
unique/8035/1/Org1_Gene7479
unique/8038/1/Org1_Gene14978
unique/8039/1/Org1_Gene14977
unique/8052/1/Org1_Gene14990

## Sheet: unique nesashi
891 entries, but only 68 (7.6%) annotated
			Pathway	Category
unique/217/1/Org1_Gene5211
unique/226/1/Org1_Gene7871
unique/232/1/Org1_Gene181
unique/274/1/Org1_Gene6069
unique/453/1/Org1_Gene1469
unique/543/1/Org1_Gene11240
unique/5656/1/Org1_Gene11625	K10572	IPPK; inositol-pentakisphosphate 2-kinase [EC:2.7.1.158]	Inositol phosphate metabolism	Carbohydrate metabolism
unique/676/1/Org1_Gene2136
unique/691/1/Org1_Gene6111
unique/737/1/Org1_Gene2526
unique/782/1/Org1_Gene9524
unique/814/1/Org1_Gene2787
unique/841/1/Org1_Gene8853
unique/6069/1/Org1_Gene9924	K07756	IP6K, IHPK; inositol-hexakisphosphate 5-kinase [EC:2.7.4.21]	Inositol phosphate metabolism	Carbohydrate metabolism
unique/1031/1/Org1_Gene3839
unique/1076/1/Org1_Gene4305
unique/1166/1/Org1_Gene4414
unique/1233/1/Org1_Gene5051
unique/1238/1/Org1_Gene328
unique/1306/1/Org1_Gene9851
unique/1420/1/Org1_Gene2079
unique/1422/1/Org1_Gene2165
unique/1439/1/Org1_Gene1770
unique/1549/1/Org1_Gene10984
unique/1555/1/Org1_Gene5805
unique/1689/1/Org1_Gene2578
unique/1725/1/Org1_Gene7708
unique/1733/1/Org1_Gene9546
unique/1737/1/Org1_Gene4239
unique/1761/1/Org1_Gene3971
unique/1819/1/Org1_Gene4308
unique/1829/1/Org1_Gene10723
unique/1852/1/Org1_Gene11253
unique/1909/1/Org1_Gene4696
unique/937/1/Org1_Gene3073	K20181	VPS18, PEP3; vacuolar protein sorting-associated protein 18	Transport and catabolism	Cellular Processes
unique/2061/1/Org1_Gene10907
unique/2062/1/Org1_Gene11026
unique/2117/1/Org1_Gene1883
unique/2204/1/Org1_Gene7350
unique/2206/1/Org1_Gene7905
unique/2222/1/Org1_Gene3806
unique/2277/1/Org1_Gene2650
unique/2455/1/Org1_Gene4411
unique/2549/1/Org1_Gene66
unique/2645/1/Org1_Gene9728
unique/5916/1/Org1_Gene7660	K13354	SLC25A17, PMP34; solute carrier family 25 (peroxisomal adenine nucleotide transporter), member 17	Transport and catabolism	Cellular Processes
unique/2848/1/Org1_Gene6612
unique/2866/1/Org1_Gene10237
unique/2891/1/Org1_Gene7735
unique/2912/1/Org1_Gene6613
unique/2983/1/Org1_Gene10767
unique/3137/1/Org1_Gene7510
unique/3149/1/Org1_Gene463
unique/3227/1/Org1_Gene9466
unique/3259/1/Org1_Gene9426
unique/3277/1/Org1_Gene10901
unique/3301/1/Org1_Gene7699
unique/3395/1/Org1_Gene1990
unique/3485/1/Org1_Gene8936
unique/3642/1/Org1_Gene2419
unique/3655/1/Org1_Gene11392
unique/3676/1/Org1_Gene289
unique/3677/1/Org1_Gene4402
unique/3713/1/Org1_Gene10331
unique/3737/1/Org1_Gene6627
unique/3752/1/Org1_Gene5684
unique/3779/1/Org1_Gene721
unique/3830/1/Org1_Gene3866
unique/3834/1/Org1_Gene2729
unique/3874/1/Org1_Gene9569
unique/3934/1/Org1_Gene5731
unique/3961/1/Org1_Gene10478
unique/3972/1/Org1_Gene6551
unique/4096/1/Org1_Gene7068
unique/4169/1/Org1_Gene1294
unique/4172/1/Org1_Gene95
unique/4209/1/Org1_Gene983
unique/4233/1/Org1_Gene10230
unique/4238/1/Org1_Gene4686
unique/4242/1/Org1_Gene8571
unique/4320/1/Org1_Gene82
unique/4340/1/Org1_Gene1477
unique/4351/1/Org1_Gene9083
unique/4361/1/Org1_Gene4200
unique/4381/1/Org1_Gene5797
unique/6881/1/Org1_Gene7010	K23678	PQLC2, SLC66A1, LAAT1; solute carrier family 66 (lysosomal lysine-arginine transporter), member 1	Transport and catabolism	Cellular Processes
unique/7864/1/Org1_Gene6894	K13348	MPV17; protein Mpv17	Transport and catabolism	Cellular Processes
unique/7982/1/Org1_Gene4783	K10428	DCTN6; dynactin 6	Cell motility	Cellular Processes
unique/8362/1/Org1_Gene8103	K17888	ATG10L, ATG10; ubiquitin-like-conjugating enzyme ATG10	Transport and catabolism	Cellular Processes
unique/8371/1/Org1_Gene687	K11827	AP2S1; AP-2 complex subunit sigma-1	Transport and catabolism	Cellular Processes
unique/4484/1/Org1_Gene1924
unique/4489/1/Org1_Gene9660
unique/4497/1/Org1_Gene1200
unique/4507/1/Org1_Gene11273
unique/4526/1/Org1_Gene4024
unique/4547/1/Org1_Gene1793
unique/4582/1/Org1_Gene4630
unique/4605/1/Org1_Gene2775
unique/4616/1/Org1_Gene11252
unique/4622/1/Org1_Gene4396
unique/4636/1/Org1_Gene10727
unique/4675/1/Org1_Gene5177
unique/4677/1/Org1_Gene10508
unique/8774/1/Org1_Gene2241	K10420	DYNLT1_3; dynein light chain Tctex-type 1/3	Cell motility	Cellular Processes
unique/4706/1/Org1_Gene10856
unique/4719/1/Org1_Gene5427
unique/4763/1/Org1_Gene2615
unique/4852/1/Org1_Gene1073
unique/4860/1/Org1_Gene5267
unique/4864/1/Org1_Gene9436
unique/4865/1/Org1_Gene7154
unique/6109/1/Org1_Gene8969	K03881	ND4; NADH-ubiquinone oxidoreductase chain 4 [EC:7.1.1.2]	Oxidative phosphorylation	Energy metabolism
unique/4885/1/Org1_Gene9074
unique/4935/1/Org1_Gene7481
unique/4969/1/Org1_Gene254
unique/4979/1/Org1_Gene2950
unique/4992/1/Org1_Gene5212
unique/5001/1/Org1_Gene2958
unique/5024/1/Org1_Gene11082
unique/5027/1/Org1_Gene5562
unique/5056/1/Org1_Gene8970
unique/5072/1/Org1_Gene4029
unique/5102/1/Org1_Gene7008
unique/5106/1/Org1_Gene8967
unique/5119/1/Org1_Gene2380
unique/5127/1/Org1_Gene6344
unique/5129/1/Org1_Gene9940
unique/5143/1/Org1_Gene4837
unique/5156/1/Org1_Gene10948
unique/6851/1/Org1_Gene8972	K02261	COX2; cytochrome c oxidase subunit 2	Oxidative phosphorylation	Energy metabolism
unique/5173/1/Org1_Gene10726
unique/5241/1/Org1_Gene7550
unique/5288/1/Org1_Gene973
unique/5299/1/Org1_Gene3889
unique/5334/1/Org1_Gene2403
unique/5347/1/Org1_Gene2430
unique/5369/1/Org1_Gene7558
unique/5460/1/Org1_Gene5591
unique/5494/1/Org1_Gene5380
unique/5508/1/Org1_Gene11438
unique/5517/1/Org1_Gene6608
unique/1921/1/Org1_Gene8226	K05658	ABCB1, CD243; ATP-binding cassette, subfamily B (MDR/TAP), member 1 [EC:7.6.2.2]	ABC transporters	Environmental Information Processing
unique/5536/1/Org1_Gene10980
unique/5543/1/Org1_Gene7334
unique/5547/1/Org1_Gene6442
unique/5602/1/Org1_Gene417
unique/5603/1/Org1_Gene8474
unique/5642/1/Org1_Gene6236
unique/4883/1/Org1_Gene10116	K04345	PKA; protein kinase A [EC:2.7.11.11]	Signal transduction	Environmental Information Processing
unique/5694/1/Org1_Gene5660
unique/5742/1/Org1_Gene2481
unique/5526/1/Org1_Gene2981	K04630	GNAI; guanine nucleotide-binding protein G(i) subunit alpha	Signal transduction	Environmental Information Processing
unique/5794/1/Org1_Gene7050
unique/5806/1/Org1_Gene9499
unique/7668/1/Org1_Gene7344	K04513	RHOA; Ras homolog gene family, member A	Signal transduction	Environmental Information Processing
unique/5845/1/Org1_Gene3820
unique/5859/1/Org1_Gene6737
unique/5885/1/Org1_Gene30
unique/5894/1/Org1_Gene11479
unique/5900/1/Org1_Gene8215
unique/4436/1/Org1_Gene11446	K05610	UCHL5, UCH37; ubiquitin carboxyl-terminal hydrolase L5 [EC:3.4.19.12]	ATP-dependent chromatin remodeling	Genetic Information Processing
unique/5920/1/Org1_Gene9985
unique/5935/1/Org1_Gene591
unique/5975/1/Org1_Gene4861
unique/5984/1/Org1_Gene10342
unique/5992/1/Org1_Gene2043
unique/5993/1/Org1_Gene2117
unique/7697/1/Org1_Gene1370	K14009	BCAP31, BAP31; B-cell receptor-associated protein 31	Folding, sorting and degradation	Genetic Information Processing
unique/6073/1/Org1_Gene11563
unique/6081/1/Org1_Gene5449
unique/6093/1/Org1_Gene11542
unique/8373/1/Org1_Gene8541	K10745	RNASEH2C; ribonuclease H2 subunit C	Replication and repair	Genetic Information Processing
unique/8573/1/Org1_Gene10379	K12859	TXNL4A, DIB1; U5 snRNP protein, DIM1 family	Transcription	Genetic Information Processing
unique/6146/1/Org1_Gene8534
unique/6154/1/Org1_Gene5894
unique/6198/1/Org1_Gene3309
unique/6244/1/Org1_Gene213
unique/6255/1/Org1_Gene2073
unique/6283/1/Org1_Gene3105
unique/6319/1/Org1_Gene3895
unique/6331/1/Org1_Gene8631
unique/6352/1/Org1_Gene5172
unique/6359/1/Org1_Gene6824
unique/6364/1/Org1_Gene462
unique/6394/1/Org1_Gene6575
unique/6438/1/Org1_Gene958
unique/6442/1/Org1_Gene11091
unique/6446/1/Org1_Gene6428
unique/6509/1/Org1_Gene4227
unique/6516/1/Org1_Gene2722
unique/6541/1/Org1_Gene10511
unique/6542/1/Org1_Gene4374
unique/6555/1/Org1_Gene2881
unique/6565/1/Org1_Gene3200
unique/8691/1/Org1_Gene11261	K11511	APITD1, CENPS, MHF1; centromere protein S	Replication and repair	Genetic Information Processing
unique/6591/1/Org1_Gene8965
unique/9087/1/Org1_Gene1068	K02919	RP-L36, MRPL36, rpmJ; large subunit ribosomal protein L36	Translation	Genetic Information Processing
unique/6605/1/Org1_Gene9568
unique/6624/1/Org1_Gene2169
unique/6631/1/Org1_Gene10330
unique/6642/1/Org1_Gene11496
unique/6661/1/Org1_Gene1279
unique/4388/1/Org1_Gene1666	K10967	KTR1_3; alpha 1,2-mannosyltransferase [EC:2.4.1.-]	Other types of O-glycan biosynthesis	Glycan biosynthesis and metabolism
unique/7276/1/Org1_Gene3225	K07541	PIGX; GPI mannosyltransferase 1 subunit X	Glycosylphosphatidylinositol (GPI)-anchor biosynthesis	Glycan biosynthesis and metabolism
unique/6687/1/Org1_Gene4979
unique/6707/1/Org1_Gene10548
unique/642/1/Org1_Gene2813	K14338	cypD_E, CYP102A, CYP505; cytochrome P450 / NADPH-cytochrome P450 reductase [EC:1.14.14.1 1.6.2.4]	Fatty acid degradation	Lipid metabolism
unique/6760/1/Org1_Gene10818
unique/6789/1/Org1_Gene4771
unique/6667/1/Org1_Gene3118	K04709	LAG1, LAC1; very-long-chain ceramide synthase [EC:2.3.1.297]	Sphingolipid metabolism	Lipid metabolism
unique/6803/1/Org1_Gene6287
unique/6809/1/Org1_Gene2513
unique/6848/1/Org1_Gene6887
unique/7436/1/Org1_Gene1271	K01094	GEP4; phosphatidylglycerophosphatase GEP4 [EC:3.1.3.27]	Glycerophospholipid metabolism	Lipid metabolism
unique/6873/1/Org1_Gene298
unique/6879/1/Org1_Gene876
unique/6743/1/Org1_Gene7772	K11161	RDH13; retinol dehydrogenase 13 [EC:1.1.1.300]	Retinol metabolism	Metabolism of cofactors and vitamins
unique/4404/1/Org1_Gene5024	K05355	hexPS, COQ1; hexaprenyl diphosphate synthase [EC:2.5.1.82 2.5.1.83]	Terpenoid backbone biosynthesis	Metabolism of terpenoids and polyketides
unique/6915/1/Org1_Gene1130
unique/6926/1/Org1_Gene5832
unique/6927/1/Org1_Gene2008
unique/8716/1/Org1_Gene8606	K14686	SLC31A1, CTR1; solute carrier family 31 (copper transporter), member 1	Digestive system	Organismal Systems
unique/6951/1/Org1_Gene3597
unique/6957/1/Org1_Gene8548
unique/6964/1/Org1_Gene5050
unique/6982/1/Org1_Gene5468
unique/6987/1/Org1_Gene4878
unique/7012/1/Org1_Gene9534
unique/7042/1/Org1_Gene10486
unique/7091/1/Org1_Gene78
unique/7106/1/Org1_Gene11243
unique/7131/1/Org1_Gene87
unique/7182/1/Org1_Gene10312
unique/7183/1/Org1_Gene11105
unique/7203/1/Org1_Gene10474
unique/7210/1/Org1_Gene8151
unique/8873/1/Org1_Gene1273	K18183	COX19; cytochrome c oxidase assembly protein subunit 19	Environmental adaptation	Organismal Systems
unique/7235/1/Org1_Gene413
unique/7237/1/Org1_Gene6897
unique/8917/1/Org1_Gene5857	K12627	LSM8; U6 snRNA-associated Sm-like protein LSm8	Environmental adaptation	Organismal Systems
unique/7250/1/Org1_Gene3240
unique/7255/1/Org1_Gene4071
unique/8965/1/Org1_Gene10262	K18177	COA4; cytochrome c oxidase assembly factor 4	Environmental adaptation	Organismal Systems
unique/5808/1/Org1_Gene8917	K25178	CCDC174; coiled-coil domain-containing protein 174	Messenger RNA biogenesis	Protein families: genetic information processing
unique/7286/1/Org1_Gene2078
unique/7293/1/Org1_Gene3354
unique/7310/1/Org1_Gene8590
unique/7317/1/Org1_Gene6596
unique/6117/1/Org1_Gene11035	K15692	RNF13, RZF; E3 ubiquitin-protein ligase RNF13 [EC:2.3.2.27]	Ubiquitin system	Protein families: genetic information processing
unique/7333/1/Org1_Gene1914
unique/7336/1/Org1_Gene2397
unique/7337/1/Org1_Gene5256
unique/7404/1/Org1_Gene9156
unique/7405/1/Org1_Gene6028
unique/7407/1/Org1_Gene620
unique/7418/1/Org1_Gene4137
unique/7435/1/Org1_Gene9710
unique/6686/1/Org1_Gene11584	K15161	CCNC, SSN8; cyclin-C	Transcription machinery	Protein families: genetic information processing
unique/7443/1/Org1_Gene6720
unique/7456/1/Org1_Gene641
unique/7464/1/Org1_Gene7868
unique/6802/1/Org1_Gene9989	K04082	hscB, HSCB, HSC20; molecular chaperone HscB	Chaperones and folding catalysts	Protein families: genetic information processing
unique/7485/1/Org1_Gene10199
unique/7489/1/Org1_Gene3008
unique/7499/1/Org1_Gene9659
unique/7520/1/Org1_Gene9227
unique/7570/1/Org1_Gene10715
unique/6912/1/Org1_Gene10365	K23151	METTL23; methyltransferase-like protein 23 [EC:2.1.1.-]	Chaperones and folding catalysts	Protein families: genetic information processing
unique/7578/1/Org1_Gene7935
unique/7584/1/Org1_Gene6147
unique/6936/1/Org1_Gene5639	K23093	USB1; U6 snRNA phosphodiesterase [EC:3.1.4.-]	Spliceosome	Protein families: genetic information processing
unique/7226/1/Org1_Gene2991	K23338	GID8; glucose-induced degradation protein 8	Ubiquitin system	Protein families: genetic information processing
unique/7608/1/Org1_Gene11181
unique/7613/1/Org1_Gene2977
unique/7576/1/Org1_Gene7188	K07880	RAB4B; Ras-related protein Rab-4B	Membrane trafficking	Protein families: genetic information processing
unique/7647/1/Org1_Gene7844
unique/7650/1/Org1_Gene5038
unique/7657/1/Org1_Gene5839
unique/7659/1/Org1_Gene6973
unique/7602/1/Org1_Gene11158	K12181	COPS8, CSN8; COP9 signalosome complex subunit 8	Ubiquitin system	Protein families: genetic information processing
unique/7632/1/Org1_Gene2277	K15223	UAF30, SPP27; upstream activation factor subunit UAF30	Transcription machinery	Protein families: genetic information processing
unique/7706/1/Org1_Gene5868
unique/7721/1/Org1_Gene6205
unique/7722/1/Org1_Gene7092
unique/7724/1/Org1_Gene11126
unique/7729/1/Org1_Gene9438
unique/7730/1/Org1_Gene9400
unique/7736/1/Org1_Gene6959
unique/7744/1/Org1_Gene9076
unique/7750/1/Org1_Gene5432	K10733	GINS2, PSF2; GINS complex subunit 2	DNA replication proteins	Protein families: genetic information processing
unique/7766/1/Org1_Gene5689
unique/7768/1/Org1_Gene10343
unique/7786/1/Org1_Gene4830
unique/7789/1/Org1_Gene6360
unique/7811/1/Org1_Gene5628
unique/7812/1/Org1_Gene8611
unique/7813/1/Org1_Gene6505
unique/7827/1/Org1_Gene1745
unique/7837/1/Org1_Gene5947
unique/8085/1/Org1_Gene8911	K18156	ATP23, XRCC6BP1; mitochondrial inner membrane protease ATP23 [EC:3.4.24.-]	Mitochondrial biogenesis	Protein families: genetic information processing
unique/7846/1/Org1_Gene11177
unique/7847/1/Org1_Gene966
unique/7860/1/Org1_Gene10163
unique/7861/1/Org1_Gene9620
unique/8360/1/Org1_Gene2091	K20301	TRAPPC2, TRS20; trafficking protein particle complex subunit 2	Membrane trafficking	Protein families: genetic information processing
unique/7879/1/Org1_Gene10280
unique/7882/1/Org1_Gene355
unique/7883/1/Org1_Gene4672
unique/7898/1/Org1_Gene3940
unique/7905/1/Org1_Gene1907
unique/7906/1/Org1_Gene5157
unique/7917/1/Org1_Gene8347
unique/7919/1/Org1_Gene8109
unique/7961/1/Org1_Gene1199
unique/7981/1/Org1_Gene467
unique/8430/1/Org1_Gene11070	K11877	PSMG3, PAC3; proteasome assembly chaperone 3	Proteasome	Protein families: genetic information processing
unique/7984/1/Org1_Gene199
unique/7986/1/Org1_Gene552
unique/7987/1/Org1_Gene11458
unique/7990/1/Org1_Gene4217
unique/7992/1/Org1_Gene1957
unique/8006/1/Org1_Gene1259
unique/8007/1/Org1_Gene9395
unique/8009/1/Org1_Gene7221
unique/8022/1/Org1_Gene335
unique/8025/1/Org1_Gene11284
unique/8026/1/Org1_Gene6432
unique/8031/1/Org1_Gene3986
unique/8035/1/Org1_Gene1742
unique/8042/1/Org1_Gene107
unique/8045/1/Org1_Gene7738
unique/8046/1/Org1_Gene2461
unique/8064/1/Org1_Gene9537
unique/8067/1/Org1_Gene9434
unique/8502/1/Org1_Gene7329	K20793	NAA50, NAT5; N-alpha-acetyltransferase 50 [EC:2.3.1.258 2.3.1.309]	Chromosome and associated proteins	Protein families: genetic information processing
unique/8123/1/Org1_Gene4207
unique/8130/1/Org1_Gene5933
unique/8143/1/Org1_Gene7086
unique/8152/1/Org1_Gene2644
unique/8170/1/Org1_Gene560
unique/8172/1/Org1_Gene3337
unique/8173/1/Org1_Gene4077
unique/8174/1/Org1_Gene1584
unique/8204/1/Org1_Gene3612
unique/8223/1/Org1_Gene3921
unique/8239/1/Org1_Gene6673
unique/8266/1/Org1_Gene5971
unique/8281/1/Org1_Gene7435
unique/8284/1/Org1_Gene814
unique/8291/1/Org1_Gene5230
unique/8294/1/Org1_Gene579
unique/8302/1/Org1_Gene9055
unique/8303/1/Org1_Gene4283
unique/8319/1/Org1_Gene1081
unique/8336/1/Org1_Gene7438
unique/8351/1/Org1_Gene9411
unique/8597/1/Org1_Gene1097	K04798	pfdB, PFDN6; prefoldin beta subunit	Chaperones and folding catalysts	Protein families: genetic information processing
unique/8726/1/Org1_Gene5822	K20818	KXD1, BORCS4; KxDL motif-containing protein 1	Membrane trafficking	Protein families: genetic information processing
unique/8789/1/Org1_Gene10148	K18170	LYRM7, MZM1; complex III assembly factor LYRM7	Mitochondrial biogenesis	Protein families: genetic information processing
unique/8932/1/Org1_Gene4847	K20316	SCOC; short coiled-coil protein	Membrane trafficking	Protein families: genetic information processing
unique/8374/1/Org1_Gene7845
unique/8380/1/Org1_Gene507
unique/9066/1/Org1_Gene3184	K26091	CENPW; centromere protein W	Chromosome and associated proteins	Protein families: genetic information processing
unique/8435/1/Org1_Gene4820
unique/9075/1/Org1_Gene3838	K15171	SUPT4H1, SPT4; transcription elongation factor SPT4	Transcription machinery	Protein families: genetic information processing
unique/8504/1/Org1_Gene5461
unique/8517/1/Org1_Gene10973
unique/8520/1/Org1_Gene11218
unique/8525/1/Org1_Gene6688
unique/8548/1/Org1_Gene5782
unique/8561/1/Org1_Gene8369
unique/8571/1/Org1_Gene7302
unique/2847/1/Org1_Gene8703	K28511	QDR3; MFS transporter, DHA1 family, quinidine resistance protein 3	Transporters	Protein families: signaling and cellular processes
unique/8582/1/Org1_Gene6200
unique/4406/1/Org1_Gene7443	K15014	SLC29A1_2_3, ENT1_2_3; solute carrier family 29 (equilibrative nucleoside transporter), member 1/2/3	Transporters	Protein families: signaling and cellular processes
unique/8684/1/Org1_Gene4689
unique/4450/1/Org1_Gene9419	K15280	SLC35C2; solute carrier family 35, member C2	Transporters	Protein families: signaling and cellular processes
unique/8698/1/Org1_Gene2308
unique/8705/1/Org1_Gene8745
unique/8710/1/Org1_Gene312
unique/4689/1/Org1_Gene6759	K08142	SLC2A3, GLUT3; MFS transporter, SP family, solute carrier family 2 (facilitated glucose transporter), member 3	Transporters	Protein families: signaling and cellular processes
unique/5161/1/Org1_Gene6091	K14997	SLC38A11; solute carrier family 38 (sodium-coupled neutral amino acid transporter), member 11	Transporters	Protein families: signaling and cellular processes
unique/8763/1/Org1_Gene7280
unique/5768/1/Org1_Gene11514	K22733	NIPA, SLC57A2S; magnesium transporter	Transporters	Protein families: signaling and cellular processes
unique/8779/1/Org1_Gene5026
unique/6575/1/Org1_Gene6173	K24732	GNB1L; guanine nucleotide-binding protein subunit beta-like protein 1	Domain-containing proteins not elsewhere classified	Protein families: signaling and cellular processes
unique/8801/1/Org1_Gene2943
unique/8822/1/Org1_Gene6558
unique/8832/1/Org1_Gene10826
unique/8834/1/Org1_Gene4796
unique/8837/1/Org1_Gene3614
unique/8839/1/Org1_Gene1324
unique/8844/1/Org1_Gene3025
unique/6598/1/Org1_Gene5367	K08994	yneE, BEST; ion channel-forming bestrophin family protein	Transporters	Protein families: signaling and cellular processes
unique/8876/1/Org1_Gene9927
unique/8882/1/Org1_Gene10449
unique/8889/1/Org1_Gene10209
unique/8895/1/Org1_Gene3784
unique/8909/1/Org1_Gene2509
unique/7466/1/Org1_Gene10731	K22644	HVCN1, HV1; voltage-gated hydrogen channel 1	Ion channels	Protein families: signaling and cellular processes
unique/7597/1/Org1_Gene536	K25470	CFAP20; cilia- and flagella-associated protein 20	Cilium and associated proteins	Protein families: signaling and cellular processes
unique/8958/1/Org1_Gene787
unique/7238/1/Org1_Gene3262	K25070	DTWD1; tRNA-uridine aminocarboxypropyltransferase [EC:2.5.1.25]	Enzymes with EC numbers	Unclassified: metabolism
unique/8971/1/Org1_Gene1680
unique/8992/1/Org1_Gene7228
unique/9019/1/Org1_Gene9977
unique/9034/1/Org1_Gene3191
unique/9035/1/Org1_Gene9272
unique/9037/1/Org1_Gene6991
unique/7280/1/Org1_Gene6533	K24113	PCL6_7; PHO85 cyclin-6/7	-	Unclassified: metabolism
unique/7328/1/Org1_Gene9603	K00428	E1.11.1.5; cytochrome c peroxidase [EC:1.11.1.5]	Enzymes with EC numbers	Unclassified: metabolism
unique/9081/1/Org1_Gene3567
unique/7845/1/Org1_Gene5004	K18588	COQ10; coenzyme Q-binding protein COQ10	Cofactor metabolism	Unclassified: metabolism
unique/9101/1/Org1_Gene9079
unique/9109/1/Org1_Gene7941
unique/9111/1/Org1_Gene6620
unique/9136/1/Org1_Gene9633
unique/9158/1/Org1_Gene8340
unique/9160/1/Org1_Gene9054
unique/9173/1/Org1_Gene7541
unique/9183/1/Org1_Gene9465
unique/9186/1/Org1_Gene852

## Sheet: unique C
571 entries, but only 38 (6.7%) annotated
			Pathway	Category
unique/73/2/Org2_Gene7480
unique/101/2/Org2_Gene356
unique/109/2/Org2_Gene4727
unique/119/2/Org2_Gene352
unique/165/2/Org2_Gene8046
unique/199/2/Org2_Gene4273
unique/204/2/Org2_Gene8861
unique/246/2/Org2_Gene1683
unique/277/2/Org2_Gene4417
unique/298/2/Org2_Gene9422
unique/385/2/Org2_Gene982
unique/405/2/Org2_Gene9829
unique/416/2/Org2_Gene6252
unique/467/2/Org2_Gene8004
unique/485/2/Org2_Gene1840
unique/783/2/Org2_Gene1439
unique/857/2/Org2_Gene547
unique/900/2/Org2_Gene271
unique/1004/2/Org2_Gene1842
unique/1182/2/Org2_Gene6557
unique/1189/2/Org2_Gene7639
unique/1341/2/Org2_Gene8588
unique/1534/2/Org2_Gene4068
unique/1571/2/Org2_Gene5297
unique/1638/2/Org2_Gene4611
unique/1664/2/Org2_Gene4044
unique/1888/2/Org2_Gene4069
unique/1934/2/Org2_Gene6886
unique/2063/2/Org2_Gene4070
unique/2079/2/Org2_Gene5486
unique/2184/2/Org2_Gene4710
unique/2186/2/Org2_Gene5766
unique/2192/2/Org2_Gene4498
unique/3721/2/Org2_Gene8550	K00889	PIP5K; 1-phosphatidylinositol-4-phosphate 5-kinase [EC:2.7.1.68]	Inositol phosphate metabolism	Carbohydrate metabolism
unique/2426/2/Org2_Gene6245
unique/2521/2/Org2_Gene7151
unique/2553/2/Org2_Gene8972
unique/2657/2/Org2_Gene2452
unique/2670/2/Org2_Gene4729
unique/2675/2/Org2_Gene5481
unique/2767/2/Org2_Gene6591
unique/2910/2/Org2_Gene2177
unique/3062/2/Org2_Gene1426
unique/3120/2/Org2_Gene7244
unique/3274/2/Org2_Gene1272
unique/3353/2/Org2_Gene9651
unique/3360/2/Org2_Gene1362
unique/3488/2/Org2_Gene2896
unique/3541/2/Org2_Gene1592
unique/3544/2/Org2_Gene5795
unique/4192/2/Org2_Gene7724	K03103	MINPP1; multiple inositol-polyphosphate phosphatase / 2,3-bisphosphoglycerate 3-phosphatase [EC:3.1.3.62 3.1.3.80]	Glycolysis / Gluconeogenesis	Carbohydrate metabolism
unique/3566/2/Org2_Gene4686
unique/3567/2/Org2_Gene7860
unique/3639/2/Org2_Gene3307
unique/3697/2/Org2_Gene6763
unique/3720/2/Org2_Gene1720
unique/6489/2/Org2_Gene9184	K05605	HIBCH; 3-hydroxyisobutyryl-CoA hydrolase [EC:3.1.2.4]	Propanoate metabolism	Carbohydrate metabolism
unique/4831/2/Org2_Gene5428	K01382	CTSE; cathepsin E [EC:3.4.23.34]	Transport and catabolism	Cellular Processes
unique/3733/2/Org2_Gene6596
unique/3807/2/Org2_Gene10569
unique/3954/2/Org2_Gene1139
unique/3987/2/Org2_Gene7840
unique/4001/2/Org2_Gene3858
unique/4005/2/Org2_Gene9675
unique/4035/2/Org2_Gene2413
unique/4114/2/Org2_Gene9884
unique/4122/2/Org2_Gene4787
unique/4149/2/Org2_Gene4298
unique/4178/2/Org2_Gene2677
unique/5251/2/Org2_Gene4180	K07904	RAB11A; Ras-related protein Rab-11A	Transport and catabolism	Cellular Processes
unique/4267/2/Org2_Gene7563
unique/4290/2/Org2_Gene7257
unique/4309/2/Org2_Gene3081
unique/4345/2/Org2_Gene6797
unique/4374/2/Org2_Gene7918
unique/4650/2/Org2_Gene8420
unique/5534/2/Org2_Gene5136	K13289	CTSA, CPY; cathepsin A (carboxypeptidase C) [EC:3.4.16.5]	Transport and catabolism	Cellular Processes
unique/7507/2/Org2_Gene1214	K07897	RAB7A; Ras-related protein Rab-7A	Transport and catabolism	Cellular Processes
unique/4843/2/Org2_Gene10370
unique/4857/2/Org2_Gene8481
unique/4867/2/Org2_Gene9377
unique/4909/2/Org2_Gene624
unique/4999/2/Org2_Gene6706
unique/5051/2/Org2_Gene6954
unique/5077/2/Org2_Gene4733
unique/5193/2/Org2_Gene3080
unique/5577/2/Org2_Gene5885	K16186	RRAGC_D; Ras-related GTP-binding protein C/D	Signal transduction	Environmental Information Processing
unique/5230/2/Org2_Gene7200
unique/8486/2/Org2_Gene5489	K06685	MOB1, Mats; MOB kinase activator 1	Signal transduction	Environmental Information Processing
unique/5301/2/Org2_Gene9609
unique/5337/2/Org2_Gene9245
unique/5339/2/Org2_Gene9832
unique/5361/2/Org2_Gene10584
unique/5516/2/Org2_Gene9456
unique/5227/2/Org2_Gene6091	K06269	PPP1C; serine/threonine-protein phosphatase PP1 catalytic subunit [EC:3.1.3.16]	Translation	Genetic Information Processing
unique/5571/2/Org2_Gene273
unique/5572/2/Org2_Gene2516
unique/6125/2/Org2_Gene2251	K10606	FANCL, PHF9; E3 ubiquitin-protein ligase FANCL [EC:2.3.2.27]	Folding, sorting and degradation	Genetic Information Processing
unique/5590/2/Org2_Gene4232
unique/5621/2/Org2_Gene7675
unique/5628/2/Org2_Gene4449
unique/5671/2/Org2_Gene6892
unique/8013/2/Org2_Gene9818	K09567	PPIH, CYPH; peptidyl-prolyl isomerase H (cyclophilin H) [EC:5.2.1.8]	Transcription	Genetic Information Processing
unique/5817/2/Org2_Gene9608
unique/5913/2/Org2_Gene5932
unique/5948/2/Org2_Gene8831
unique/6038/2/Org2_Gene4473
unique/6055/2/Org2_Gene8209
unique/8768/2/Org2_Gene9759	K03019	RPC11, POLR3K; DNA-directed RNA polymerase III subunit RPC11	Transcription	Genetic Information Processing
unique/6133/2/Org2_Gene1337
unique/6179/2/Org2_Gene1427
unique/6196/2/Org2_Gene2872
unique/6214/2/Org2_Gene10252
unique/6221/2/Org2_Gene3789
unique/6348/2/Org2_Gene2825
unique/6349/2/Org2_Gene9634
unique/6358/2/Org2_Gene691
unique/6365/2/Org2_Gene1535
unique/6368/2/Org2_Gene5453
unique/8979/2/Org2_Gene10170	K15360	STRA13, CENPX, MHF2; centromere protein X	Replication and repair	Genetic Information Processing
unique/9049/2/Org2_Gene9973	K02905	RP-L29e, RPL29; large subunit ribosomal protein L29e	Translation	Genetic Information Processing
unique/7807/2/Org2_Gene388	K07441	ALG14; beta-1,4-N-acetylglucosaminyltransferase [EC:2.4.1.141]	N-Glycan biosynthesis	Glycan biosynthesis and metabolism
unique/9052/2/Org2_Gene7425	K09658	DPM2; dolichol phosphate-mannose biosynthesis regulatory protein	N-Glycan biosynthesis	Glycan biosynthesis and metabolism
unique/6633/2/Org2_Gene9853
unique/6644/2/Org2_Gene7502
unique/6668/2/Org2_Gene8074
unique/6440/2/Org2_Gene1656	K05894	OPR; 12-oxophytodienoic acid reductase [EC:1.3.1.42]	alpha-Linolenic acid metabolism	Lipid metabolism
unique/6706/2/Org2_Gene9698	K12343	SRD5A1; 3-oxo-5-alpha-steroid 4-dehydrogenase 1 [EC:1.3.1.22]	Steroid hormone biosynthesis	Lipid metabolism
unique/7285/2/Org2_Gene6771	K10246	ELO3; fatty acid elongase 3 [EC:2.3.1.199]	Fatty acid elongation	Lipid metabolism
unique/6866/2/Org2_Gene8882
unique/6904/2/Org2_Gene5057
unique/6948/2/Org2_Gene1869
unique/6960/2/Org2_Gene8740
unique/6963/2/Org2_Gene4466
unique/7049/2/Org2_Gene2037
unique/7063/2/Org2_Gene9804
unique/7129/2/Org2_Gene412
unique/7176/2/Org2_Gene2461
unique/7218/2/Org2_Gene2868
unique/7229/2/Org2_Gene321
unique/7234/2/Org2_Gene5875
unique/7257/2/Org2_Gene10205
unique/7268/2/Org2_Gene5933
unique/7283/2/Org2_Gene2277
unique/8220/2/Org2_Gene3074	K01522	FHIT; bis(5'-adenosyl)-triphosphatase [EC:3.6.1.29]	Purine metabolism	Nucleotide metabolism
unique/7292/2/Org2_Gene7955
unique/7306/2/Org2_Gene560
unique/7352/2/Org2_Gene5412
unique/7399/2/Org2_Gene5122
unique/7416/2/Org2_Gene1056
unique/7502/2/Org2_Gene4182
unique/7820/2/Org2_Gene628	K26006	MMADHC; cobalamin trafficking protein CblD	Digestive system	Organismal Systems
unique/7523/2/Org2_Gene7270
unique/7525/2/Org2_Gene8698
unique/7562/2/Org2_Gene5884
unique/7567/2/Org2_Gene10130
unique/7569/2/Org2_Gene9835
unique/7571/2/Org2_Gene4207
unique/7617/2/Org2_Gene8671
unique/7619/2/Org2_Gene10620
unique/7628/2/Org2_Gene9744
unique/7648/2/Org2_Gene5532
unique/7686/2/Org2_Gene1915
unique/7737/2/Org2_Gene6572
unique/7740/2/Org2_Gene2401
unique/7765/2/Org2_Gene2134
unique/7793/2/Org2_Gene5671
unique/6569/2/Org2_Gene9011	K23335	GID4; glucose-induced degradation protein 4	Ubiquitin system	Protein families: genetic information processing
unique/7808/2/Org2_Gene8246
unique/7815/2/Org2_Gene7725
unique/7816/2/Org2_Gene8175
unique/7955/2/Org2_Gene120	K20003	ZDHHC4, SWF1; palmitoyltransferase ZDHHC4 [EC:2.3.1.225]	Membrane trafficking	Protein families: genetic information processing
unique/7825/2/Org2_Gene9631
unique/7834/2/Org2_Gene8451
unique/7863/2/Org2_Gene10129
unique/7866/2/Org2_Gene2178
unique/7868/2/Org2_Gene6630
unique/7890/2/Org2_Gene7628
unique/7891/2/Org2_Gene394
unique/7904/2/Org2_Gene10260
unique/7909/2/Org2_Gene1192
unique/8847/2/Org2_Gene9119	K22075	BOLA3; BolA-like protein 3	Mitochondrial biogenesis	Protein families: genetic information processing
unique/7947/2/Org2_Gene4123
unique/7953/2/Org2_Gene9887
unique/8865/2/Org2_Gene9362	K17778	TIM10; mitochondrial import inner membrane translocase subunit TIM10	Mitochondrial biogenesis	Protein families: genetic information processing
unique/7971/2/Org2_Gene8357
unique/7976/2/Org2_Gene5655
unique/8983/2/Org2_Gene1081	K17777	TIM9; mitochondrial import inner membrane translocase subunit TIM9	Mitochondrial biogenesis	Protein families: genetic information processing
unique/8017/2/Org2_Gene753
unique/8028/2/Org2_Gene2899
unique/8091/2/Org2_Gene9672
unique/8096/2/Org2_Gene6385
unique/8099/2/Org2_Gene9596
unique/8127/2/Org2_Gene4675
unique/8157/2/Org2_Gene10078
unique/8176/2/Org2_Gene5130
unique/9070/2/Org2_Gene8275	K18171	CMC1; COX assembly mitochondrial protein 1	Mitochondrial biogenesis	Protein families: genetic information processing
unique/8221/2/Org2_Gene9221
unique/8229/2/Org2_Gene2928
unique/8236/2/Org2_Gene9556
unique/8258/2/Org2_Gene6223
unique/8274/2/Org2_Gene4718
unique/8276/2/Org2_Gene4387
unique/8278/2/Org2_Gene8452
unique/8317/2/Org2_Gene7535
unique/8332/2/Org2_Gene5226
unique/8353/2/Org2_Gene5261
unique/8369/2/Org2_Gene8166
unique/8398/2/Org2_Gene1813
unique/8418/2/Org2_Gene7009
unique/8421/2/Org2_Gene6331
unique/8422/2/Org2_Gene3566
unique/8437/2/Org2_Gene5113
unique/8470/2/Org2_Gene6766
unique/8476/2/Org2_Gene8683
unique/9141/2/Org2_Gene5376	K17777	TIM9; mitochondrial import inner membrane translocase subunit TIM9	Mitochondrial biogenesis	Protein families: genetic information processing
unique/8522/2/Org2_Gene10679
unique/8553/2/Org2_Gene5883
unique/8565/2/Org2_Gene59
unique/8579/2/Org2_Gene4163
unique/8593/2/Org2_Gene10337
unique/8619/2/Org2_Gene2883
unique/8635/2/Org2_Gene3952
unique/8666/2/Org2_Gene7208
unique/8671/2/Org2_Gene4662
unique/8699/2/Org2_Gene6897
unique/8729/2/Org2_Gene6170
unique/8750/2/Org2_Gene4508
unique/2289/2/Org2_Gene4637	K24943	TTC39; tetratricopeptide repeat protein 39	Domain-containing proteins not elsewhere classified	Protein families: signaling and cellular processes
unique/8770/2/Org2_Gene2464
unique/8809/2/Org2_Gene6157
unique/8830/2/Org2_Gene7328
unique/3559/2/Org2_Gene1855	K28511	QDR3; MFS transporter, DHA1 family, quinidine resistance protein 3	Transporters	Protein families: signaling and cellular processes
unique/8848/2/Org2_Gene10492
unique/8853/2/Org2_Gene4183
unique/8854/2/Org2_Gene4400
unique/3732/2/Org2_Gene6082	K28511	QDR3; MFS transporter, DHA1 family, quinidine resistance protein 3	Transporters	Protein families: signaling and cellular processes
unique/8916/2/Org2_Gene9547
unique/8919/2/Org2_Gene1824
unique/8941/2/Org2_Gene7302
unique/8966/2/Org2_Gene4570
unique/8973/2/Org2_Gene2900
unique/8975/2/Org2_Gene3175
unique/4755/2/Org2_Gene1483	K08994	yneE, BEST; ion channel-forming bestrophin family protein	Transporters	Protein families: signaling and cellular processes
unique/5715/2/Org2_Gene3348	K22746	CIAPIN1, DRE2; anamorsin	Signaling proteins	Protein families: signaling and cellular processes
unique/9039/2/Org2_Gene2902
unique/6722/2/Org2_Gene5946	K23679	PQLC1, SLC66A2; solute carrier family 66, member 2	Transporters	Protein families: signaling and cellular processes
unique/6747/2/Org2_Gene7369	K28105	SLC25A29, CACL; solute carrier family 25 (mitochondrial basic amino acids transporter), member 29	Transporters	Protein families: signaling and cellular processes
unique/7943/2/Org2_Gene9492	K15115	SLC25A32, MFT; solute carrier family 25 (mitochondrial folate transporter), member 32	Transporters	Protein families: signaling and cellular processes
unique/9072/2/Org2_Gene5245
unique/9088/2/Org2_Gene4041
unique/9094/2/Org2_Gene9496
unique/9121/2/Org2_Gene9965
unique/6428/2/Org2_Gene10532	K14333	DHBD; 2,3-dihydroxybenzoate decarboxylase [EC:4.1.1.46]	Benzoate degradation	Xenobiotics biodegradation and metabolism
unique/9152/2/Org2_Gene2726
unique/9155/2/Org2_Gene7940
unique/9180/2/Org2_Gene2363
unique/9182/2/Org2_Gene2120
